# Supplementary material for: Ancestry Dependent DNA Methylation and Influence of Maternal Nutrition
Source: PLoS One. 2015 Mar 5;10(3):e0118466. doi: 10.1371/journal.pone.0118466 (PMC4350920; doi:10.1371/journal.pone.0118466)
Supplement: S2 Data — Regression statistics (methylation as a function of ancestry, vitamin D and folate) and network membership results for the full list of CpG sites. (XLSX) [file pone.0118466.s002.xlsx]

## Sheet: Results
Data S2: Regression analysis and module membership results for the full data
Results for (i) differential methylation in CANDLE, (ii) HapMap, (iii) effect of maternal folate and vitamin D, and (iv) WGCNA gene-level connectivities and module membership
Probes filtering of CANDLE data (original N=27,567):
1) Removed probes with SNPs (5,862)
2) Removed sex chromosome probes (1,092)
3) Probes with no gene name = 18
# of probes used for analysis = 20,595
																				Average M-values in CANDLE cordblood	Average M-values in AA in CANDLE	Average M-values in EA in CANDLE	Difference between AA-avgM and EA_avgM (negative sign means lower methylaion in AA and positive sign means higher methylation in AA)	Linear regression model: methylation M-values regressed on race with lymphocyte and granulocyte proportions and maternal age as covariates					Average M-values in HapMap	Average M-values in YRI in HapMap	Average M-values in CEU in HapMap	Difference betweenYRI_avgM and CEU_avgM (negative sign means lower methylaion in YRI and positive sign means higher methylation in YRI)	Wilcoxon raw p-values for AA vs EA (from Fraser et al. 2012)		Linear regression model: methylation M-values regressed on folate with race, lymphocyte and granulocyte proportions, and maternal age as covariates				Linear regression model: methylation M-values regressed on vitamin D with race, lymphocyte and granulocyte proportions, and maternal age as covariates				Module membership in CANDLE methylome				Color code for module assinged during network definition
ProbeID	Gene Symbol	Chr	Mb	Gene Id	Strand Gene	GenomeBuild	Source	SourceVersion	SourceSeq	TSS_Coordinate	Gene_Strand	Synonym	Accession	GID	Annotation	Product	Distance_to_TSS	CPG_ISLAND	CPG_ISLAND_LOCATIONS	CANDLE_avgM	AA_avgM	EA_avgM	AA - EU	AA_EA_RegressionCoefficient	AA_EA_Std. Error	AA_EA_t value	AA_EA_Pr(>|t|)	AA_EA_Pr(>|t|)_BHFDR_Adjusted	HapMap_avgM	YRI_avgM	CEU_avgM	YRI - CEU	HapMap_rawP	Ancestry_Markers	Folate_RegressionCoefficient	Folate_Std. Error	Folate_t value	Folate_Pr(>|t|)	VitD_Estimate	VitD_Std. Error	VitD_t value	VitD_Pr(>|t|)	MethylModule_kTotal	MethylModule_kWithin	MethylModule_kOut	MethylModule_kDiff	WGCNA_moduleColors	ME_ID
cg00002426	SLMAP	3	57.7186	7871	+	36.1	NCBI:RefSeq	36.1	CGCTCTCGTCTGGTTTGATCACAAGACGGGCAAGGTAATGTCACCACATT	57718214	+	SLAP; KIAA1601;	NM_007159.2	GI:56550042	Sarcolemmal-associated protein; go_component: integral to plasma membrane; go_component: smooth endoplasmic reticulum; go_function: unfolded protein binding; go_process: protein folding; go_process: muscle contraction	sarcolemma associated protein	369	TRUE	3:57716811-57718675	2.65534	2.67731	2.6283	0.0490103	-0.0624642	0.071149	-0.877935	0.381043	0.575631	3.41092	3.4432	3.37863	0.0645648	0.134956		-0.000584588	0.00206783	-0.282706	0.777703	-0.0133782	0.00648362	-2.06338	0.0409102	16.7151	11.9579	4.75717	7.20075	greenyellow	Meth2
cg00003994	MEOX2	7	15.6924	4223	-	36.1	NCBI:RefSeq	36.1	GGTGGTGGTGGTGCCCCCTGTGATGCTGGCTGGCAAACATGCCCTCTTCG	15692819	-	GAX; MOX2;	NM_005924.3	GI:55956906	growth arrest-specific homeo box; go_component: nucleus; go_function: transcription factor activity; go_process: circulation; go_process: development; go_process: regulation of transcription; DNA-dependent	mesenchyme homeo box 2	432	TRUE	7:15691512-15693551	-4.34688	-4.30502	-4.39841	0.0933846	-0.1048	0.0682517	-1.53549	0.12626	0.287329	-5.48859	-5.52479	-5.45239	-0.0723946	0.797909		0.00110302	0.00196305	0.561892	0.574838	0.00236726	0.00605022	0.391269	0.696189	19.637	15.3097	4.32725	10.9825	black	Meth1
cg00005847	HOXD3	2	176.737	3232	+	36.1	NCBI:RefSeq	36.1	TACTGTAATGCACCCTGTATTTAAGGCACTGGGCTTGCCCCATTAAAGCG	176737051	+	HOX4; HOX1D; HOX4A; Hox-4.1; MGC10470;	NM_006898.4	GI:23510372	homeobox protein Hox-D3; Hox-4.1; mouse; homolog of; homeo box D3; go_component: nucleus; go_function: transcription factor activity; go_process: morphogenesis; go_process: regulation of transcription; DNA-dependent	homeobox D3	268	FALSE		-3.12343	-3.14039	-3.10255	-0.0378427	0.0223922	0.0636175	0.351982	0.725226	0.840331	-2.59426	-2.67585	-2.51267	-0.163172	0.89643		0.000806972	0.00184917	0.436397	0.663034	0.00569438	0.00589167	0.966514	0.335442	3.55279	2.98533	0.567463	2.41786	black	Meth1
cg00007981	PANX1	11	93.5022	24145	+	36.1	NCBI:RefSeq	36.1	CCAAGTTCAAGGGGCTGCGACTGGAGCTGGCTGTGGACAAGATGGTCACG	93501742	+	MRS1; UNQ2529; MGC21309;	NM_015368.3	GI:39995063	innexin; go_component: membrane; go_component: gap junction; go_component: integral to membrane	pannexin 1	500	TRUE	11:93501124-93502564	-4.15652	-4.16364	-4.14775	-0.0158969	-0.0135855	0.0841674	-0.161411	0.871934	0.931453	-5.16681	-5.25229	-5.08133	-0.170955	0.00447831		0.00527191	0.00243401	2.16594	0.0315359	-0.00915782	0.00755989	-1.21137	0.22778	23.0504	20.8236	2.22675	18.5969	black	Meth1
cg00009407	TTC8	14	88.3607	123016	+	36.1	NCBI:RefSeq	36.1	CGCGCCTGAGAACAGGAAAAAGAAAAACAACCGCAAGCAGAACTCGGCTA	88360731	+	BBS8;	NM_198309.2	GI:53759117	isoform B is encoded by transcript variant 2; Bardet-Biedl syndrome type 8; go_function: binding; go_process: visual perception; go_process: sensory perception	tetratricopeptide repeat domain 8 isoform B	57	TRUE	14:88360520-88361283	-5.76336	-5.77065	-5.75438	-0.0162677	-0.0088768	0.104632	-0.0848381	0.932476	0.964606	-8.58336	-8.65272	-8.51399	-0.138729	0.46131		0.00397992	0.0029606	1.34429	0.180423	-0.00294384	0.00984449	-0.299034	0.765354	5.77962	0.924383	4.85524	-3.93085	green	Meth6
cg00011459	PMM2	16	8.79793	5373	+	36.1	NCBI:RefSeq	36.1	CGCACAGCTCGGAGAAGGGCAGCCTGAAAGGGAGACAGTAGACCATTTCT	8799193	+	CDG1; CDGS; CDG1a;	NM_000303.1	GI:4557838	phosphomannomutase activity is deficient in patients with the carbohydrate-deficient glycoprotein syndrome type I (CDG1); go_component: cytoplasm; go_function: isomerase activity; go_function: phosphomannomutase activity; go_function: phosphomannomutase activity; go_process: metabolism; go_process: mannose biosynthesis; go_process: GDP-mannose biosynthesis; go_process: protein amino acid N-linked…	phosphomannomutase 2	1267	FALSE		3.30072	3.38569	3.19614	0.189552	-0.168631	0.0728597	-2.31446	0.0216682	0.0907764	4.52754	4.54008	4.51501	0.0250703	0.172807		0.00118986	0.00204472	0.581916	0.561299	-0.00286804	0.00585269	-0.490038	0.624868	21.683	6.5055	15.1775	-8.672	purple	Meth8
cg00012386	C1orf142	1	225.989	116841	+	36.1	NCBI:RefSeq	36.1	CGTGGTTGTACCAGTTGCAAACTGTGGGGTCCAGGAATACAACTCGAACC	225989320	+	SVAP1; FLJ12517; IMAGE3451454; DKFZp686M10160;	NM_053052.2	GI:26024192	synonyms: SVAP1; FLJ12517; IMAGE3451454; DKFZp686M10160	hypothetical protein LOC116841	185	TRUE	1:225989127-225990210	-5.20583	-5.21995	-5.18846	-0.0314931	0.0138955	0.0540925	0.256884	0.797535	0.889245	-5.60152	-5.69964	-5.5034	-0.196235	0.00201247		0.000965787	0.00157919	0.61157	0.541538	-0.00465454	0.0047023	-0.989843	0.323946	10.9399	8.43971	2.50016	5.93955	black	Meth1
cg00012792	TXNDC5	6	8.00949	81567	-	36.1	NCBI:RefSeq	36.1	CGGAGTGTCAGGGCTATAGTTCCTGGTGGATCCCAGCACAGCCTCATCTC	8009596	-	ERP46; UNQ364; EndoPDI; MGC3178;	NM_030810.2	GI:42794770	isoform 1 is encoded by transcript variant 1; thioredoxin related protein; endothelial protein disulphide isomerase; go_component: endoplasmic reticulum; go_function: isomerase activity; go_function: electron transporter activity; go_process: anti-apoptosis; go_process: electron transport	thioredoxin domain containing 5 isoform 1	104	TRUE	6:8008961-8009913	-5.14015	-5.1623	-5.1129	-0.0494065	0.0619826	0.0654374	0.947206	0.344689	0.54066	-4.80085	-4.90702	-4.69467	-0.21235	0.00424296		-0.00267083	0.0019027	-1.4037	0.162006	-0.00798596	0.00603656	-1.32293	0.187999	9.32772	6.98829	2.33943	4.64886	blue	Meth3
cg00014085	RetSat	2	85.435	54884	-	36.1	NCBI:RefSeq	36.1	CGCCCCTGGTAACTGACAAGGAGGCCAGGAAGAAGGTTCTCAAACAAGGT	85435166	-	FLJ20296;	NM_017750.2	GI:31377747	go_component: nuclear outer membrane; go_component: endoplasmic reticulum membrane; go_function: oxidoreductase activity; go_function: all-trans-retinol 13;14-reductase activity; go_process: electron transport; go_process: retinol metabolism	all-trans-13;14-dihydroretinol saturase	150	TRUE	2:85434965-85435723	-5.29268	-5.37199	-5.19506	-0.176933	0.161316	0.121874	1.32363	0.187153	0.369269	-7.7693	-7.76415	-7.77445	0.0103031	0.447506		0.00542207	0.00351031	1.54461	0.12407	0.00419305	0.011611	0.361128	0.718545	12.9941	10.9787	2.01541	8.96332	black	Meth1
cg00014837	ACRBP	12	6.62752	84519	-	36.1	NCBI:RefSeq	36.1	CGAATGATAGTGTATCTACCTTATGGGATTCCTATGGCAATTACGTAAGG	6626841	-	SP32; OY-TES-1;	NM_032489.2	GI:17999523	go_component: cellular component unknown; go_function: molecular function unknown; go_process: biological process unknown	proacrosin binding protein sp32 precursor	677	FALSE		2.35566	2.37332	2.33392	0.0394055	-0.0819618	0.0699798	-1.17122	0.242917	0.433188	1.79211	1.64653	1.9377	-0.291174	0.0346175		-0.00077036	0.00202392	-0.380627	0.703896	-0.0122081	0.00630461	-1.93637	0.0548223	129.491	86.5326	42.9587	43.5739	greenyellow	Meth2
cg00016968	RHOC	1	113.052	389	-	36.1	NCBI:RefSeq	36.1	CGCCAAGTCAGACCTAGGAGTGGGAACAGAATTCACAGCTGGGATCCAGA	113051243	-	ARH9; ARHC; RHOH9;	NM_175744.3	GI:34222243	Aplysia RAS-related homolog 9 (oncogene RHO H9); RAS homolog gene family; member C (oncogene RHO H9); Aplysia ras-related homolog 9; go_component: membrane; go_function: GTP binding; go_function: nucleotide binding; go_function: GTPase activity; go_function: signal transducer activity; go_process: small GTPase mediated signal transduction; go_process: positive regulation of I-kappaB kinase/NF-kap…	ras homolog gene family; member C	728	FALSE		2.88648	2.86225	2.91631	-0.054061	0.0631967	0.045853	1.37824	0.169683	0.347206	2.42943	2.44206	2.41681	0.0252514	0.0842436		-0.00112015	0.00133299	-0.84033	0.401758	0.00698046	0.00422102	1.65374	0.100405	50.4583	47.0215	3.43676	43.5847	brown	Meth4
cg00021527	TAF15	17	31.1603	8148	+	36.1	NCBI:RefSeq	36.1	AGGCTTTGCATAACCAAATACTCTGTGTTTATAAGGTCCCTCCTCTTTCG	31160601	+	Npl3; RBP56; TAF2N; TAFII68; hTAFII68;	NM_003487.2	GI:21327699	isoform 2 is encoded by transcript variant 2; TATA box-binding protein-associated factor 2N (RNA-binding protein 56); TAF15 RNA polymerase II; TATA box binding protein (TBP)-associated factor; 68 kD; TATA box binding protein (TBP)-associated factor; RNA polymerase II; N; 68kD (RNA-binding protein 56); RBP56/CSMF fusion gene; go_component: nucleus; go_component: transcription factor TFIID complex;…	TBP-associated factor 15 isoform 2	308	TRUE	17:31159972-31161314	-5.53632	-5.58533	-5.47599	-0.109339	0.0898693	0.0807499	1.11293	0.267086	0.460266	-6.68948	-6.82515	-6.55381	-0.271345	0.00215238		0.000660376	0.00235433	0.280494	0.779397	0.0105779	0.0075687	1.39759	0.164432	3.47985	2.84833	0.631514	2.21682	black	Meth1
cg00022606	TBC1D20	20	0.390445	128637	-	36.1	NCBI:RefSeq	36.1	CGGCGATGGCTGCACAACTTTGTGAATTTTCTAAGAATCACTGAACTGTG	391147	-	FLJ45119; C20orf140;	NM_144628.1	GI:21389446	go_component: membrane; go_component: integral to membrane; go_function: GTPase activator activity	TBC1 domain family; member 20	702	TRUE	20:390045-391750	-5.12874	-5.18072	-5.06477	-0.115951	0.165121	0.0598957	2.7568	0.00638261	0.040384	-5.02478	-5.15216	-4.89739	-0.254772	3.04839e-05	Yes	0.00295095	0.00168705	1.74918	0.0818414	0.00325502	0.00503501	0.646479	0.51902	2.86414	0.293049	2.57109	-2.27804	cyan	Meth9
cg00022866	FLJ37970	11	63.865	283234	+	36.1	NCBI:RefSeq	36.1	TGGTAGAAGTCCCTCAGTCGGCCCCACAGGTGGTTCAGGTTCCACACTCG	63864271	+	BRLZ; FLJ00354; DKFZp434G0920;	NM_032251.3	GI:40795670	brain leucine zipper protein; go_function: protein binding; go_function: transcription factor activity; go_process: regulation of transcription; DNA-dependent	hypothetical protein LOC283234	745	TRUE	11:63864639-63865026	-1.43201	-1.37662	-1.50018	0.123552	-0.143778	0.0454427	-3.16394	0.00180186	0.0171961	-3.30747	-3.3429	-3.27204	-0.0708648	0.656409		-0.00154488	0.00130446	-1.1843	0.237741	-0.00475398	0.00421285	-1.12845	0.261047	0.9655	0.302729	0.662772	-0.360043	yellow	Meth5
cg00024396	ELOVL5	6	53.322	60481	-	36.1	NCBI:RefSeq	36.1	TCTCTGGGAAATTTTTTTCCCCTTTCTTCCTAATAAGCCTGCGTGGAACG	53321901	-	HELO1; dJ483K16.1; RP3-483K16.1;	NM_021814.3	GI:52851443	homolog of yeast long chain polyunsaturated fatty acid elongation enzyme 2; go_component: integral to membrane	homolog of yeast long chain polyunsaturated fatty acid elongatio	66	TRUE	6:53320293-53322233	-5.21919	-5.29896	-5.12102	-0.177943	0.230844	0.113841	2.02776	0.0439244	0.14437	-6.94339	-7.20032	-6.68646	-0.513852	0.0351104		0.00585789	0.00327206	1.79027	0.0749693	0.00431057	0.0105354	0.409152	0.683049	9.39038	6.1813	3.20908	2.97222	black	Meth1
cg00024812	CPSF3	2	9.4817	51692	+	36.1	NCBI:RefSeq	36.1	CACAGCTTGCCCTGACGCGCAGAGATCCGTGCTTGTGCTAAGTGAAAACG	9481319	+	CPSF; CPSF73; CPSF-73;	NM_016207.2	GI:21314666	cleavage and polyadenylation specificity factor 3; 73kD subunit; cleavage and polyadenylation specific factor 3; 73kD subunit; go_component: nucleoplasm; go_function: RNA binding; go_process: mRNA cleavage; go_process: mRNA polyadenylylation	cleavage and polyadenylation specific factor 3; 73kDa	380	TRUE	2:9480121-9481916	-5.23305	-5.3288	-5.1152	-0.213601	0.181227	0.0849736	2.13274	0.0341776	0.123079	-7.03033	-6.99705	-7.0636	0.0665436	0.192521		0.00175058	0.00248404	0.704732	0.481822	-0.00844952	0.00773595	-1.09224	0.27659	30.3953	24.7327	5.6626	19.0701	black	Meth1
cg00025138	MAP3K9	14	70.3457	4293	-	36.1	NCBI:RefSeq	36.1	AGCGCTCTGGAGGGCTCCATGGAGCGGCCGATCCATAGGGTGCGGGGCCG	70345641	-	MLK1; PRKE1;	NM_033141.2	GI:52421789	mixed lineage kinase 1 (tyr and ser/thr specificity); go_component: cellular component unknown; go_function: ATP binding; go_function: nucleotide binding; go_function: transferase activity; go_function: MAP kinase kinase activity; go_function: protein-tyrosine kinase activity; go_function: JUN kinase kinase kinase activity; go_function: protein homodimerization activity; go_function: protein seri…	mitogen-activated protein kinase kinase kinase 9	29	TRUE	14:70344901-70346438	-5.69764	-5.6992	-5.69573	-0.00346425	0.0100405	0.0864143	0.11619	0.90762	0.95093	-7.88394	-8.17722	-7.59065	-0.58657	0.0237238		0.000767188	0.00247564	0.309895	0.756974	-0.0101519	0.00743981	-1.36454	0.17457	9.69377	2.98609	6.70768	-3.72159	blue	Meth3
cg00025991	DIP2C	10	0.726625	22982	-	36.1	NCBI:RefSeq	36.1	AGCTGCTTCCAGTGACTCTTAGTCACTGGAAGTTCTGCTTCTCAGAACCG	725606	-	KIAA0934; RP11-486H9.2;	NM_014974.1	GI:44888817	go_component: nucleus; go_function: catalytic activity; go_function: transcription factor binding; go_process: metabolism	hypothetical protein LOC22982	1019	TRUE	10:726609-726816	-0.304876	-0.277431	-0.338654	0.0612229	-0.0838631	0.0281998	-2.97389	0.00330592	0.0260365	-0.237749	-0.327231	-0.148267	-0.178964	0.0572896		-0.000847238	0.000823211	-1.02919	0.304673	0.000984674	0.00262413	0.375239	0.708047	1.56096	0.926979	0.633981	0.292999	yellow	Meth5
cg00027083	EPB41L3	18	5.5338	23136	-	36.1	NCBI:RefSeq	36.1	AGGAAGAGCCCGAGGCCTGGGGCGAGGCGCGCGGGACAGTGGGGCTGACG	5533986	-	4.1B; DAL1; DAL-1; KIAA0987;	NM_012307.2	GI:32490571	differentially expressed in adenocarcinoma of the lung; go_component: cytoplasm; go_component: cytoskeleton; go_component: plasma membrane; go_function: binding; go_function: actin binding; go_function: structural molecule activity; go_process: cortical actin cytoskeleton organization and biogenesis	erythrocyte membrane protein band 4.1-like 3	185	TRUE	18:5532741-5534303	-6.27245	-6.36853	-6.15421	-0.214323	0.200124	0.082948	2.41264	0.016749	0.0766714	-2.47751	-2.38343	-2.57158	0.188155	0.445797		0.00439564	0.00239954	1.83187	0.0685043	0.00228632	0.00724332	0.315646	0.752738	6.58891	5.40485	1.18406	4.22079	black	Meth1
cg00027674	RAB38	11	87.5485	23682	-	36.1	NCBI:RefSeq	36.1	CGTGGAAAATAAGATCCACACCTCACAAGTTTGTGGCCAGGGTCACAGGT	87548247	-	rrGTPbp; NY-MEL-1;	NM_022337.1	GI:11641236	Rab-related GTP-binding protein; go_component: cellular component unknown; go_function: ATP binding; go_function: GTP binding; go_function: nucleotide binding; go_function: GTPase activity; go_function: protein kinase activity; go_process: intracellular protein transport; go_process: protein amino acid phosphorylation; go_process: small GTPase mediated signal transduction	RAB38	298	TRUE	11:87547744-87548663	-3.93108	-3.91536	-3.95043	0.0350721	-0.0455889	0.0630935	-0.722562	0.470802	0.653953	-4.91228	-4.95082	-4.87373	-0.0770943	0.623673		-0.00176439	0.00182919	-0.964577	0.335958	0.00272352	0.00576551	0.472381	0.637385	6.58844	0.983553	5.60488	-4.62133	greenyellow	Meth2
cg00029826	CCNB1IP1	14	19.8713	57820	-	36.1	NCBI:RefSeq	36.1	CGCCTTGGGAAGTGTCTTCAGAACCTGATTGGCTAATGAGTTCAAGAGGA	19871297	-	HEI10; C14orf18;	NM_021178.2	GI:33519433	isoform a is encoded by transcript variant 1; enhancer of invasion 10; go_component: nucleus; go_function: ligase activity; go_function: zinc ion binding; go_function: metal ion binding; go_process: ubiquitin cycle	cyclin B1 interacting protein 1 isoform a	2	FALSE		-3.89628	-3.91768	-3.86994	-0.0477385	0.0910875	0.0834926	1.09096	0.276614	0.470816	-6.28454	-6.35364	-6.21544	-0.138206	0.103248		0.000433437	0.00240935	0.179898	0.857421	0.00256341	0.007339	0.349286	0.727395	27.5415	9.20245	18.3391	-9.13663	purple	Meth8
cg00030047	C1orf188	1	6.19138	148646	+	36.1	NCBI:RefSeq	36.1	CAGCCTCTGAGCCGCAGTGCCCTCCTCTGTAAAGTGGGTATATCAGAGCG	6191507	+	FLJ32096;	NM_173795.2	GI:31341099	synonym: FLJ32096	hypothetical protein LOC148646	130	TRUE	1:6190892-6192286	-2.6353	-2.57626	-2.70797	0.131716	-0.118161	0.059623	-1.98181	0.0488846	0.154746	-1.33783	-1.49776	-1.1779	-0.319861	0.34878		0.00209389	0.00172229	1.21576	0.225554	0.00136433	0.00530832	0.257017	0.797541	0.257282	0.0213244	0.235957	-0.214633	grey	Meth0
cg00031162	TNFSF12-TNFSF13	17	7.3941	407977	+	36.1	NCBI:RefSeq	36.1	CGGGGCCTGTCAGGAGAGCCACCAGCCAGCAATAGACACAGAAGTCAGGG	7393140	+	TWE-PRIL;	NM_172089.2	GI:47519573	TWE-PRIL fusion protein	tumor necrosis factor (ligand) superfamily; member 12-member 13	961	FALSE		0.927185	0.921535	0.934139	-0.0126039	0.108199	0.0539003	2.00739	0.0460682	0.149061	-0.840751	-0.59415	-1.08735	0.493202	0.0873747		-0.000211706	0.00156731	-0.135076	0.892692	0.00156823	0.0050266	0.311987	0.755511	67.3204	6.4956	60.8248	-54.3292	green	Meth6
cg00032227	NAT9	17	70.2841	26151	-	36.1	NCBI:RefSeq	36.1	CGCGCCCCGCCCACTTCCGCCATGCTGACGGCAGCCGCCAGGCCCCAATC	70284065	-	EBSP; DKFZP564C103;	NM_015654.3	GI:34222325	embryo brain specific protein; go_function: transferase activity; go_function: N-acetyltransferase activity	N-acetyltransferase 9	42	TRUE	17:70283664-70284536	-5.45084	-5.41715	-5.4923	0.075149	-0.0667633	0.0868388	-0.768819	0.442917	0.630704	-5.56434	-5.66976	-5.45893	-0.210832	0.0491951		0.00263508	0.0025209	1.04529	0.297189	-0.0025442	0.00751327	-0.338627	0.735394	5.86279	5.32687	0.535917	4.79096	black	Meth1
cg00033516	KLF3	4	38.3432	51274	+	36.1	NCBI:RefSeq	36.1	CGCCCTGGCAGCTCCTGGGCTCCAGAACCGAGAATGGGATGCTGCCTCCA	38342212	+	BKLF; MGC48279;	NM_016531.3	GI:46048173	basic kruppel like factor; go_component: nucleus; go_function: zinc ion binding; go_function: metal ion binding; go_function: transcription factor activity; go_process: transcription; go_process: development; go_process: regulation of transcription; DNA-dependent; go_process: negative regulation of transcription from RNA polymerase II promoter	Kruppel-like factor 3 (basic)	956	TRUE	4:38340949-38343239	-4.61641	-4.64611	-4.57985	-0.0662624	0.0303244	0.0596153	0.508668	0.611552	0.762403	-4.18955	-4.36295	-4.01616	-0.34679	3.76929e-05		-0.000988196	0.00172428	-0.573107	0.567236	-0.00935179	0.00533417	-1.75319	0.0817434	11.303	7.06757	4.23545	2.83212	black	Meth1
cg00033773	MORG1	19	12.6404	84292	+	36.1	NCBI:RefSeq	36.1	CGGAGGACACGAAGCAAATGATGAGTAGCTTCATGTGAGACTTGCCCTAC	12641584	+	MGC4238;	NM_032332.2	GI:39725650	go_function: kinase activity	mitogen-activated protein kinase organizer 1	1218	FALSE		4.37818	4.43852	4.30391	0.134612	-0.130227	0.0504299	-2.58234	0.0105347	0.0562663	3.51479	3.51104	3.51854	-0.0075047	0.3868		0.00073915	0.00145557	0.50781	0.612164	0.000416855	0.00469608	0.0887667	0.929393	28.0811	6.74644	21.3347	-14.5882	green	Meth6
cg00034039	C9orf85	9	73.7161	138241	+	36.1	NCBI:RefSeq	36.1	CGGGGATTGCGGAAAAGAAGAACCAATAGGAACAAAGGTTCCCCGCCCCT	73716243	+	MGC61599; RP11-346E17.2;	NM_182505.3	GI:38327628	isoform a is encoded by transcript variant 1	hypothetical protein LOC138241 isoform a	157	TRUE	9:73714799-73716688	-4.07276	-4.13162	-4.00031	-0.131313	0.143508	0.0540635	2.65444	0.00858982	0.0491137	-3.91149	-4.01981	-3.80317	-0.216634	0.00391092	Yes	-0.000975247	0.00157328	-0.619882	0.536063	-0.0124102	0.00497314	-2.49544	0.013733	16.4848	13.8841	2.60069	11.2834	blue	Meth3
cg00035347	NT5C2	10	104.944	22978	-	36.1	NCBI:RefSeq	36.1	CGGGATGAAATCACACAATATAGGTGAGGCCCTCAGCAGGATCCTGGCAC	104943006	-	GMP; NT5B; PNT5; cN-II;	NM_012229.2	GI:20149601	purine 5 nucleotidase; 5prime-nucleotidase (purine); cytosolic type B; IMP-specific 5prime-NT; go_component: cytosol; go_function: hydrolase activity; go_function: 5prime-nucleotidase activity	5prime-nucleotidase; cytosolic II	592	FALSE		0.111031	0.165043	0.0445544	0.120489	-0.134631	0.0637691	-2.11122	0.0360079	0.127639	-0.961332	-0.636471	-1.28619	0.649722	0.0522403		0.00284767	0.00184171	1.54621	0.123683	0.00053793	0.00555722	0.0967982	0.923024	0.274826	0.0166418	0.258184	-0.241543	greenyellow	Meth2
cg00035623	UBE2S	19	60.6116	27338	-	36.1	NCBI:RefSeq	36.1	CTTAGCAATACAGGACGTGGGTCCAAGAGCATTTCCAGCACAAAATGGCG	60610828	-	E2-EPF;	NM_014501.1	GI:7657045	ubiquitin-conjugating enzyme E2-24 kD; ubiquitin-protein ligase; OK/SW-cl.73; go_function: ligase activity; go_function: ubiquitin-protein ligase activity; go_function: ubiquitin-like activating enzyme activity; go_process: ubiquitin cycle	ubiquitin carrier protein	820	TRUE	19:60610386-60611772	-3.74442	-3.73168	-3.76011	0.0284307	-0.0370945	0.0540407	-0.686419	0.493252	0.671771	-4.48335	-4.51627	-4.45044	-0.0658223	0.464797		0.00201351	0.00156424	1.28722	0.199552	-0.00230245	0.00495737	-0.464449	0.643042	5.47959	4.67855	0.801036	3.87752	black	Meth1
cg00037763	SETBP1	18	40.5358	26040	+	36.1	NCBI:RefSeq	36.1	GACAGGGCTTCCTACCTTCTTTTTGGAGTGGCTTCTTTCTTCCTCCTTCG	40535467	+	SEB; KIAA0437;	NM_015559.1	GI:7662121	go_component: nucleus; go_function: DNA binding	SET binding protein 1	294	FALSE		2.65664	2.64041	2.67662	-0.0362063	0.03392	0.066707	0.508493	0.611674	0.76251	0.543971	0.813448	0.274493	0.538955	1.81005e-05		-0.0011584	0.00193525	-0.598577	0.550153	-0.00770822	0.00612764	-1.25794	0.210492	147.56	54.4865	93.0739	-38.5874	greenyellow	Meth2
cg00037940	PIK3CB	3	139.962	5291	-	36.1	NCBI:RefSeq	36.1	GCTAGACCTATGTTCACATGAGGAATAAACTCCTCATATCAAAACAAACG	139960875	-	PI3K; PIK3C1; PI3Kbeta; p110-BETA; DKFZp779K1237;	NM_006219.1	GI:5453893	phosphatidylinositol 3-kinase; catalytic; beta polypeptide; PI3-kinase p110 subunit beta; PtdIns-3-kinase p110; go_component: phosphoinositide 3-kinase complex; go_function: transferase activity; go_function: phosphatidylinositol 3-kinase activity; go_function: inositol or phosphatidylinositol kinase activity; go_function: phosphatidylinositol-4;5-bisphosphate 3-kinase activity; go_process: chemo…	phosphoinositide-3-kinase; catalytic; beta polypeptide	1100	FALSE		2.86093	2.83276	2.89559	-0.0628268	0.0686915	0.0564178	1.21755	0.224844	0.412311	2.80868	2.88488	2.73248	0.152404	0.000495467		-0.00252364	0.00162661	-1.55147	0.122418	0.00464349	0.00506281	0.917175	0.360617	162.162	108.564	53.5978	54.966	brown	Meth4
cg00040861	LSM7	19	2.27939	51690	-	36.1	NCBI:RefSeq	36.1	CGGCCTCCCTGGAACTTTACCCGGATCGTCTTGTCGATGTACTTGGACAA	2279574	-	YNL147W;	NM_016199.1	GI:7706422	go_component: nucleus; go_component: small nucleolar ribonucleoprotein complex; go_function: RNA binding; go_function: protein binding; go_function: U6 snRNA binding; go_process: nuclear mRNA splicing; via spliceosome	U6 snRNA-associated Sm-like protein LSm7	183	TRUE	19:2279081-2280503	-5.99358	-6.01475	-5.96753	-0.0472124	0.0376151	0.0785447	0.478901	0.632537	0.777691	-8.47274	-8.36663	-8.57884	0.212212	0.517908		0.00155096	0.00226019	0.686207	0.493402	-0.00669215	0.00693597	-0.964847	0.336273	5.33287	4.4494	0.883469	3.56593	black	Meth1
cg00040873	NDUFB10	16	1.94916	4716	+	36.1	NCBI:RefSeq	36.1	GGAGAACACAGGCCGTTAGAGCGCACACGACAAAGTGAACAAATAGCACG	1949520	+	PDSW;	NM_004548.1	GI:4758773	NADH dehydrogenase (ubiquinone) 1 beta subcomplex; 10 (22kD; PDSW); NADH ubiquinone oxidoreductase PDSW subunit (RH 16p13.3); go_component: mitochondrion; go_component: membrane fraction; go_function: oxidoreductase activity; go_function: NADH dehydrogenase activity; go_function: NADH dehydrogenase (ubiquinone) activity	NADH dehydrogenase (ubiquinone) 1 beta subcomplex; 10; 22kDa	362	TRUE	16:1949070-1950268	-1.76806	-1.74452	-1.79703	0.0525082	-0.107337	0.045519	-2.35807	0.019345	0.0843554	-2.02507	-1.87651	-2.17364	0.29713	0.3868		0.00135549	0.00132846	1.02035	0.308834	-0.00356964	0.00423046	-0.843794	0.400214	1.41884	0.437522	0.981323	-0.543801	greenyellow	Meth2
cg00041575	TSPAN32	11	2.27932	10077	+	36.1	NCBI:RefSeq	36.1	TATTTTGTCGCAGAGCCTTCTTGGGGCCACAGGGGTGGGCTGGGGCCTCG	2279819	+	PHMX; PHEMX; TSSC6; MGC22455;	NM_139022.2	GI:37595531	isoform 1 is encoded by transcript variant 1; tumor-suppressing STF cDNA 6; tetraspanin; tumor-suppressing subtransferable candidate 6; tumor-suppressing subchromosomal transferable fragment cDNA 6; pan-hematopoietic expression protein; go_component: integral to membrane; go_function: molecular function unknown; go_process: cell-cell signaling	tumor-suppressing subtransferable candidate 6 isoform 1	502	TRUE	11:2279186-2279450	-3.93356	-4.01235	-3.83658	-0.175765	0.140792	0.0872758	1.61319	0.108296	0.260526	-4.58848	-4.52844	-4.64851	0.120065	0.797909		0.000931349	0.00252989	0.368138	0.713172	0.00194284	0.00792427	0.245176	0.806676	5.90687	0.716357	5.19051	-4.47415	yellow	Meth5
cg00043004	NOXO1	16	1.97089	124056	-	36.1	NCBI:RefSeq	36.1	CGCGGCTGCCTCCCACTGGACTGCCTCCCATCAGTGACTCCCACTGGAGG	1971441	-	P41NOX; P41NOXA; P41NOXB; P41NOXC; SH3PXD5; MGC20258;	NM_144603.2	GI:34222190	isoform a is encoded by transcript variant a; regulatory protein P41NOX; Nox organizer 1; go_function: protein binding; go_function: phosphoinositide binding; go_process: intracellular signaling cascade	NADPH oxidase organizer 1 isoform a	548	TRUE	16:1968853-1971062	-3.82235	-3.92863	-3.69155	-0.237082	0.233906	0.0699816	3.34239	0.000993042	0.0113118	-3.00832	-3.00134	-3.0153	0.0139579	0.325739		-0.000402186	0.00204945	-0.196241	0.844627	-0.00187096	0.00635315	-0.294493	0.768814	0.268338	0.0357574	0.232581	-0.196823	brown	Meth4
cg00043080	PLD3	19	45.545	23646	+	36.1	NCBI:RefSeq	36.1	CTTCCTCTCATGGCCAGCAATGCTAGTTTTCCATTGAAGACAGCAATGCG	45546447	+	HU-K4;	NM_012268.1	GI:7110640	isoform 2 is encoded by transcript variant 2; HindIII K4L; phospholipase D3; go_function: catalytic activity; go_process: metabolism	phospholipase D3 isoform 2	1452	TRUE	19:45544942-45545333	3.39167	3.41847	3.35867	0.0597956	-0.0589493	0.0543103	-1.08542	0.279057	0.473214	3.45281	3.40265	3.50296	-0.100301	0.00750533		-0.00253756	0.00156951	-1.61679	0.107549	0.00255047	0.0048172	0.529452	0.597325	27.8843	15.2757	12.6086	2.6671	black	Meth1
cg00044245	EPHA7	6	94.1856	2045	-	36.1	NCBI:RefSeq	36.1	TGTTCTGACTTATTTATTTAGATGTCTACCTGCACAAGCCAGCTCGTCCG	94185993	-	EHK3; HEK11;	NM_004440.2	GI:32967320	ephrin type-A receptor 7; tyrosine-protein kinase receptor EHK-3; Eph homology kinase-3; receptor protein-tyrosine kinase HEK11; go_component: membrane; go_component: integral to membrane; go_function: ATP binding; go_function: protein binding; go_function: receptor activity; go_function: nucleotide binding; go_function: transferase activity; go_function: ephrin receptor activity; go_function: pr…	ephrin receptor EphA7	383	TRUE	6:94184813-94186481	-4.7971	-4.80846	-4.78311	-0.0253489	0.00684484	0.0625021	0.109514	0.912906	0.953751	-3.87432	-4.07212	-3.67653	-0.395599	0.111359		0.000780388	0.00180511	0.432322	0.665988	-0.000832234	0.00573918	-0.145009	0.884911	12.1661	3.92167	8.24441	-4.32274	blue	Meth3
cg00047050	CUL5	11	107.385	8065	+	36.1	NCBI:RefSeq	36.1	TCCTGAAATGCTTACAACAGCTGTCTTCAATAACTCGTGCATAGAATGCG	107384618	+	VACM1; VACM-1;	NM_003478.3	GI:67514034	Cullin-5 (vasopressin-activated calcium-mobilizing receptor-1); go_function: protein binding; go_function: receptor activity; go_function: calcium channel activity; go_process: ubiquitin cycle; go_process: cell cycle arrest; go_process: cell proliferation; go_process: G1/S transition of mitotic cell cycle; go_process: negative regulation of cell proliferation; go_process: regulation of progressio…	Vasopressin-activated calcium-mobilizing receptor-1	23	TRUE	11:107384568-107385770	-2.84356	-2.92284	-2.74599	-0.176842	0.169853	0.0421559	4.02915	7.97693e-05	0.0018153	-6.33299	-6.14047	-6.52551	0.385042	0.00637376		-0.000184596	0.00123237	-0.14979	0.881086	0.00190389	0.00387457	0.491381	0.623921	4.4002	0.501431	3.89877	-3.39734	cyan	Meth9
cg00047469	C9orf43	9	115.212	257169	+	36.1	NCBI:RefSeq	36.1	GATCCTGGTGATCACGGCATTGGGCAGGTTTAGGTCCTCGGGCCTCTCCG	115212843	+	MGC17358;	NM_152786.1	GI:22749538	go_function: subtilase activity; go_process: proteolysis	hypothetical protein LOC257169	454	TRUE	9:115211989-115213068	-5.34547	-5.3906	-5.28993	-0.100666	0.110722	0.0819022	1.35188	0.177956	0.357702	-5.30464	-5.4337	-5.17558	-0.258112	0.00516483		-0.00334783	0.00236888	-1.41325	0.159184	-0.006634	0.00764381	-0.867891	0.386929	20.9788	16.4799	4.49888	11.981	blue	Meth3
cg00049986	C14orf10	14	34.6612	55012	-	36.1	NCBI:RefSeq	36.1	AACGCGGGCTTATCGTGGCCTTTAAAATCCGGCTTGGTGAGCTTGGGTCG	34661270	-	G4-1; G5pr; FLJ20644;	NM_017917.2	GI:31542241	go_function: calcium ion binding	chromosome 14 open reading frame 10	105	TRUE	14:34660693-34661889	-2.53757	-2.59834	-2.46277	-0.13557	0.139579	0.0844815	1.65218	0.100083	0.247325	-3.24391	-3.40157	-3.08625	-0.315318	1.63249e-05		0.0030233	0.00246093	1.22852	0.22074	-0.00267966	0.00758346	-0.353356	0.724349	41.4435	36.4183	5.02529	31.393	black	Meth1
cg00050312	PRKCA	17	61.7295	5578	+	36.1	NCBI:RefSeq	36.1	AGGTGGGCTGCTTGAAGAAGCGCGCGATGAATTTGTGGTCCTTCACCTCG	61729388	+	AAG6; PKCA; PRKACA; MGC129900; MGC129901; PKC-alpha;	NM_002737.2	GI:47157319	aging-associated gene 6; go_component: membrane fraction; go_function: ATP binding; go_function: zinc ion binding; go_function: nucleotide binding; go_function: calcium ion binding; go_function: protein binding; go_function: transferase activity; go_function: diacylglycerol binding; go_function: protein kinase C activity; go_process: intracellular signaling cascade; go_process: protein amino acid…	protein kinase C; alpha	139	TRUE	17:61728431-61730704	-5.38877	-5.24341	-5.56767	0.324269	-0.325569	0.106021	-3.07079	0.00243482	0.0210164	-5.4977	-5.72224	-5.27315	-0.449089	0.000134579		-0.000535939	0.00308075	-0.173964	0.862075	-0.0120304	0.00991626	-1.2132	0.227083	2.58587	1.52244	1.06342	0.459023	blue	Meth3
cg00051623	CASP1	11	104.412	834	-	36.1	NCBI:RefSeq	36.1	CGGACGACATTGCTCTAGGTGCCAGAGGTTCAGTCAAAACATATCATGGT	104411067	-	ICE; P45; IL1BC;	NM_033294.2	GI:73622111	isoform delta is encoded by transcript variant delta; caspase 1; apoptosis-related cysteine protease (interleukin 1; beta; convertase); interleukin 1-beta convertase; interleukin 1-B converting enzyme; IL1B-convertase; go_component: intracellular; go_function: protein binding; go_function: caspase activity; go_function: caspase activator activity; go_function: signal transducer activity; go_funct…	caspase 1 isoform delta	1172	FALSE		2.86403	2.86016	2.86879	-0.00863576	-0.00255983	0.0747045	-0.0342661	0.972699	0.984652	3.1242	3.22838	3.02002	0.208356	0.000459667		-0.000339917	0.00214247	-0.158656	0.874105	-0.00605357	0.00658687	-0.919035	0.359647	102.693	77.2611	25.4321	51.829	greenyellow	Meth2
cg00051979	C10orf4	10	95.4522	118924	-	36.1	NCBI:RefSeq	36.1	CACAGCCCTCCTCACACACCCTTTCCCTTCCTCCCTGTGTGCCAAGTTCG	95452319	-	FRA10AC1; F26C11.1-like;	NM_203440.2	GI:50408561	isoform FRA10AC1-3.1 is encoded by transcript variant FRA10AC1-3.1; rare folic acid-type fragile site; FRA(10)(q23.3); candidate gene 1; fragile site 10q23.3; go_component: nucleus; go_function: protein binding	FRA10AC1 protein isoform FRA10AC1-3.1	168	TRUE	10:95451797-95452738	-4.38291	-4.42975	-4.32527	-0.104476	0.070436	0.120168	0.586144	0.558446	0.723209	-5.42817	-5.60969	-5.24665	-0.363031	0.0046834		0.000546369	0.00346116	0.157857	0.874733	0.000583174	0.0106389	0.0548151	0.956363	6.5154	2.19444	4.32095	-2.12651	blue	Meth3
cg00053292	CCDC44	17	59.032	51204	+	36.1	NCBI:RefSeq	36.1	CCAGTCCCGGGTGCCGCGGGGACAGTGTAGGGTCATTAGCTGTTGAGCCG	59031975	+		NM_016360.2	GI:27545314		clone HQ0477 PRO0477p	57	TRUE	17:59031728-59032596	-5.23976	-5.32506	-5.13479	-0.190271	0.203351	0.102593	1.98211	0.0488499	0.154731	-7.37828	-7.23789	-7.51867	0.280782	0.74973		-0.00108781	0.00287447	-0.378439	0.705518	0.0119984	0.00891721	1.34553	0.180613	18.6161	15.4913	3.12476	12.3666	black	Meth1
cg00053647	C7orf28B	7	6.8326	221960	-	36.1	NCBI:RefSeq	36.1	GTGTTTTGCTGGCTCGCGGAGTTTTCTCCTGGCTACAGGCGAGGGCTGCG	6832386	-	MGC19819; DKFZP586I1023; H_NH0577018.2;	NM_198097.1	GI:37674288	H_DJ1163J12.2; CGI-43 like protein	hypothetical protein LOC221960	211	TRUE	7:6831874-6832815	-4.01127	-4.08547	-3.91995	-0.165521	0.162063	0.0361858	4.47864	1.26792e-05	0.000460544	-4.34955	-4.48289	-4.21621	-0.266686	0.00169016	Yes	0.000230719	0.00105139	0.219443	0.826536	-0.00468664	0.0032874	-1.42564	0.156183	1.95889	0.072996	1.88589	-1.81289	grey	Meth0
cg00054706	C1D	2	68.1435	10438	-	36.1	NCBI:RefSeq	36.1	ATGCTGCCCCAACGAAGAGCTGTGAGAGACTGCATTCCTGGAAGGCTACG	68143634	-	SUNCOR; MGC12261; MGC14659;	NM_006333.2	GI:27894371	small unique nuclear receptor corepressor; C1D DNA-binding protein; go_component: nucleus; go_function: DNA binding	nuclear DNA-binding protein	158	TRUE	2:68143432-68143878	-5.76024	-5.8516	-5.64779	-0.203813	0.245637	0.0892574	2.75201	0.00647324	0.0407571	-7.00207	-6.91898	-7.08515	0.166174	0.711016		0.00112994	0.00255782	0.44176	0.659155	-0.00911406	0.00770685	-1.18259	0.238961	10.3945	8.80448	1.59005	7.21443	black	Meth1
cg00055233	RLN1	9	5.32968	6013	-	36.1	NCBI:RefSeq	36.1	CCACCTGCTAGAATTCTGTTTACTACTGAACCAATTTTCCAGAGCAGTCG	5329873	-	H1; RLXH1; bA12D24.3.1; bA12D24.3.2;	NM_006911.2	GI:20143931	relaxin 1 (H1); relaxin H1; prorelaxin; preprorelaxin H1; go_component: extracellular space; go_function: hormone activity; go_process: pregnancy; go_process: physiological process; go_process: signal transduction	relaxin 1 preproprotein	196	TRUE	9:5328869-5329825	-1.28692	-1.32277	-1.2428	-0.0799751	0.0436348	0.0462116	0.94424	0.346198	0.542284	-3.13518	-3.04706	-3.2233	0.176243	0.176441		-0.0023958	0.00133878	-1.78955	0.0750864	-0.00124946	0.0043107	-0.289851	0.772356	1.8688	0.915002	0.953797	-0.038795	greenyellow	Meth2
cg00056767	FLJ38725	13	43.3512	144811	+	36.1	NCBI:RefSeq	36.1	CGCTGGGTTTCCTCACCGCAGCCCAGGGCCAGTCCCTTGTCATGCTAGCT	43351969	+	DKFZp686D11119;	NM_153218.1	GI:23397476	synonym: DKFZp686D11119	hypothetical protein LOC144811	786	TRUE	13:43351060-43352453	-4.54159	-4.57013	-4.50646	-0.0636747	0.0274532	0.0589924	0.465368	0.64218	0.784209	-5.11841	-5.23604	-5.00079	-0.235248	0.00903814		0.00229793	0.00170903	1.34458	0.180331	-0.00959915	0.00527813	-1.81866	0.071085	12.3687	9.33383	3.03483	6.29899	black	Meth1
cg00057593	GML	8	143.914	2765	+	36.1	NCBI:RefSeq	36.1	CGGAAGGAAAAGCAGGGCTCCATTAGAAAAGGCAAAAAGACTGGAAACGA	143913219	+	LY6DL;	NM_002066.1	GI:4504032	Glycosylphosphatidylinositol-anchored molecule-like protein; go_component: plasma membrane; go_component: extrinsic to membrane; go_process: apoptosis; go_process: negative regulation of cell proliferation; go_process: regulation of progression through cell cycle; go_process: DNA damage response; signal transduction by p53 class mediator resulting in cell cycle arrest	GPI anchored molecule like protein	742	TRUE	8:143913707-143914018	1.36959	1.38352	1.35245	0.031068	-0.0168326	0.0484004	-0.347777	0.728377	0.84237	-0.405531	-0.174038	-0.637024	0.462985	0.00105907		-0.000216873	0.00141778	-0.152967	0.878584	-0.00108365	0.00450236	-0.240685	0.810149	11.4309	2.17985	9.25106	-7.07121	green	Meth6
cg00058938	TTC9B	19	45.4166	148014	-	36.1	NCBI:RefSeq	36.1	ATTCAAATCCCTGCTTACTTTCTCACTAGTGGTATGACTTAGACAGCTCG	45416138	-	FLJ30373; MGC33962;	NM_152479.3	GI:46391095	go_function: binding	hypothetical protein LOC148014	435	FALSE		-0.699817	-0.669572	-0.73704	0.067468	-0.0975491	0.0445799	-2.18818	0.0298265	0.112197	-2.14582	-2.09522	-2.19643	0.101204	0.743231		-0.00137868	0.00130195	-1.05893	0.290946	-0.00107083	0.00401623	-0.266626	0.790147	0.151079	0.0655612	0.0855179	-0.0199567	greenyellow	Meth2
cg00059225	GLRA1	5	151.285	2741	-	36.1	NCBI:RefSeq	36.1	GCAGGGAGCCAACAGACACGCTGGAGTTTAACAAACAGCAATACTCTTCG	151284596	-	STHE;	NM_000171.1	GI:4504018	go_component: postsynaptic membrane; go_component: integral to plasma membrane; go_function: ion channel activity; go_function: GABA-A receptor activity; go_function: neurotransmitter receptor activity; go_function: glycine-gated chloride channel activity; go_function: extracellular ligand-gated ion channel activity; go_function: glycine-inhibited chloride channel activity; go_process: ion transp…	glycine receptor; alpha 1	46	TRUE	5:151284294-151285499	-2.14882	-2.18459	-2.10479	-0.0797952	0.0468084	0.0422471	1.10797	0.26922	0.462974	0.488207	0.163756	0.812659	-0.648903	2.42878e-05		0.000679627	0.00123415	0.550683	0.582485	-0.00361978	0.00384715	-0.940899	0.348366	2.52096	1.25349	1.26747	-0.013988	yellow	Meth5
cg00059424	PES1	22	29.3181	23481	-	36.1	NCBI:RefSeq	36.1	CGAGGCTCACAGTCAATGAATCGTCATCAGGGTGATTACAGAAAAGCCTG	29317894	-	PES;	NM_014303.2	GI:22091458	pescadillo (zebrafish) homolog 1; containing BRCT domain; go_component: nucleolus; go_process: morphogenesis; go_process: cell proliferation	pescadillo homolog 1; containing BRCT domain	254	TRUE	22:29317492-29318619	-5.13538	-5.21339	-5.03936	-0.174032	0.190388	0.0709345	2.684	0.00789084	0.046565	-7.44626	-7.6124	-7.28011	-0.332287	0.0827122		0.00302276	0.00205621	1.47007	0.143164	0.0110651	0.00622574	1.77732	0.0776721	16.8639	13.6945	3.1694	10.5251	black	Meth1
cg00061059	GPSN2	19	14.502	9524	+	36.1	NCBI:RefSeq	36.1	TATTCTTGTGTACGACCTTTGGACCCCTTCCCTCGCCCGGGACGTTCCCG	14501382	+	SC2; TER;	NM_138501.4	GI:50726974	synaptic glycoprotein SC2; trans-2;3-enoyl-CoA reductase	glycoprotein; synaptic 2	601	TRUE	19:14500498-14502147	-3.94689	-4.00323	-3.87754	-0.125689	0.110218	0.0797142	1.38267	0.168324	0.345626	-5.35454	-5.47959	-5.22949	-0.250101	0.00138816		-0.00193391	0.00232394	-0.832171	0.406336	0.00518503	0.00738668	0.701944	0.483871	21.4177	15.4132	6.0045	9.40869	black	Meth1
cg00062776	TULP2	19	54.0942	7288	-	36.1	NCBI:RefSeq	36.1	CGGGAGACCAGAGACCTCGCGGCCTCACTGTACACATCTCGCTTACAAGA	54093750	-	TUBL2;	NM_003323.1	GI:4507736	go_process: visual perception	tubby like protein 2	486	TRUE	19:54093753-54094543	5.86953	5.83791	5.90845	-0.0705488	0.0611792	0.0784923	0.779429	0.436658	0.625119	6.1469	6.17808	6.11573	0.062345	0.919103		-0.000274699	0.00228273	-0.120338	0.90434	0.00436143	0.00672016	0.649007	0.51739	34.2337	6.51195	27.7218	-21.2098	green	Meth6
cg00063144	KRTHA1	17	36.8076	3881	-	36.1	NCBI:RefSeq	36.1	CGGAGGAGTCCTGACTTAGCAAGAAGCCCAAGTAAAGAATTTTATGGGAG	36807370	-	HA1; Ha-1; hHa1;	NM_002277.2	GI:14917114	keratin; hair; acidic;1; hard keratin; type I; 1; go_component: intermediate filament; go_component: intermediate filament; go_function: structural molecule activity; go_function: structural constituent of cytoskeleton; go_process: epidermis development	type I hair keratin 1	211	FALSE		2.56767	2.52993	2.61411	-0.0841813	0.104754	0.0558088	1.87702	0.0619865	0.181414	1.49471	1.6883	1.30112	0.387182	0.000362247		-0.00204596	0.00162033	-1.26268	0.20822	-0.00219097	0.00515215	-0.425253	0.671301	186.993	146.264	40.7297	105.534	brown	Meth4
cg00065385	ACTL7A	9	110.663	10881	+	36.1	NCBI:RefSeq	36.1	CGCTAGGTCCCATCAAGCTGTGTCCCAGCACATCCTGGGGAGGAAGCCAC	110664424	+		NM_006687.2	GI:11761636	actin-like 7-alpha; go_component: cytoskeleton; go_function: protein binding; go_function: structural constituent of cytoskeleton	actin-like 7A	1208	FALSE		3.24684	3.24184	3.25301	-0.0111691	0.00834376	0.0694895	0.120072	0.904548	0.949644	3.35769	3.35435	3.36103	-0.00667378	0.267597		-0.00251253	0.00198958	-1.26285	0.20816	-0.0078372	0.00635268	-1.23369	0.219373	124.259	78.6026	45.656	32.9466	greenyellow	Meth2
cg00065408	CACNB3	12	47.4987	784	+	36.1	NCBI:RefSeq	36.1	AGGTGGGCGGGCACTATTGTTGTAGGAGCCGGCGCCAGATTCCTCAGCCG	47498779	+	CACNLB3;	NM_000725.2	GI:40316927	go_component: membrane fraction; go_component: voltage-gated calcium channel complex; go_function: calcium ion binding; go_function: voltage-gated calcium channel activity; go_process: ion transport; go_process: calcium ion transport	calcium channel; voltage-dependent; beta 3 subunit	37	TRUE	12:47498031-47499203	-5.24876	-5.27048	-5.22204	-0.0484472	0.026351	0.0769885	0.342272	0.732509	0.845156	-4.72943	-4.77758	-4.68127	-0.0963073	0.00428139		-0.00266185	0.00223119	-1.19302	0.234319	-0.00835635	0.00724614	-1.15321	0.250773	14.9851	10.8544	4.13073	6.72367	blue	Meth3
cg00066153	ACRV1	11	125.056	56	-	36.1	NCBI:RefSeq	36.1	GGTTCTAGAATTCCCAGAAGCTCTGCTTCAGCACTGGAAGCTTTTGCTCG	125056152	-	SPACA2; D11S4365;	NM_020069.3	GI:34328915	isoform b precursor is encoded by transcript variant 2; SP-10; go_process: development	acrosomal vesicle protein 1 isoform b precursor	198	FALSE		3.20524	3.19001	3.22398	-0.0339709	0.0463652	0.0435417	1.06485	0.288242	0.482748	3.53388	3.50172	3.56604	-0.0643205	0.0177742		-0.000951892	0.00125992	-0.755519	0.450854	-0.00288268	0.00406559	-0.709045	0.479467	62.0273	49.196	12.8313	36.3648	brown	Meth4
cg00066816	IL12B	5	158.691	3593	-	36.1	NCBI:RefSeq	36.1	CATACCTCTTAGCAACTTGAAATTCCACCACGAGAGATATCTTTATTCCG	158690059	-	CLMF; NKSF; CLMF2; NKSF2; IL-12B;	NM_002187.2	GI:24497437	natural killer cell stimulatory factor-2; cytotoxic lymphocyte maturation factor 2; p40; interleukin 12; p40; natural killer cell stimulatory factor; 40 kD subunit; interleukin-12 beta chain; IL12; subunit p40; go_component: membrane; go_component: extracellular space; go_function: cytokine activity; go_function: signal transducer activity; go_function: interleukin-12 receptor binding; go_functio…	interleukin 12B precursor	872	TRUE	5:158690870-158691513	-1.52443	-1.57999	-1.45604	-0.123944	0.133889	0.0322281	4.15441	4.84828e-05	0.00126074	-5.46534	-5.25816	-5.67253	0.414368	0.00874021		0.000110142	0.000938518	0.117358	0.906698	-0.00505978	0.0030116	-1.6801	0.0951529	1.27241	0.339018	0.933388	-0.594369	greenyellow	Meth2
cg00067471	ATP5D	19	1.19238	513	+	36.1	NCBI:RefSeq	36.1	AAACTTGATGTTTTCTTGATGTCTATCCAGGGCCCTGCATCCAATGAGCG	1192749	+		NM_001687.4	GI:50345989	mitochondrial ATP synthase; delta subunit; mitochondrial ATP synthase complex delta-subunit precusor; go_component: mitochondrion; go_component: membrane fraction; go_component: proton-transporting two-sector ATPase complex; go_component: proton-transporting ATP synthase complex; catalytic core F(1); go_component: proton-transporting ATP synthase complex (sensu Eukaryota); go_function: metal ion …	ATP synthase; H+ transporting; mitochondrial F1 complex; delta subunit precursor	372	TRUE	19:1192361-1194023	-2.07894	-2.12796	-2.0186	-0.109362	0.103035	0.0358899	2.87087	0.00453864	0.0322322	-4.26822	-3.9514	-4.58505	0.633653	0.000290777		0.00060862	0.00104865	0.580386	0.562328	0.00215013	0.00343113	0.626653	0.5319	0.947323	0.46743	0.479893	-0.0124626	yellow	Meth5
cg00071250	FASLG	1	170.895	356	+	36.1	NCBI:RefSeq	36.1	CGGGACCCTGTTGCTGACTGCTCAAGAGGAGGCAAGCTGGATCTCTCTTA	170894808	+	FASL; CD178; CD95L; TNFSF6; APT1LG1;	NM_000639.1	GI:4557328	CD95 ligand; apoptosis (APO-1) antigen ligand 1; tumor necrosis factor (ligand) superfamily; member 6; go_component: membrane; go_component: extracellular space; go_component: integral to plasma membrane; go_function: tumor necrosis factor receptor binding; go_process: apoptosis; go_process: immune response; go_process: cell-cell signaling; go_process: signal transduction; go_process: induction o…	fas ligand	78	FALSE		0.611738	0.734976	0.460061	0.274915	-0.145886	0.0395131	-3.69208	0.00028757	0.00471536	-0.934422	-0.826015	-1.04283	0.216815	0.878351		0.00102414	0.00114243	0.896455	0.371121	0.00599649	0.00352038	1.70336	0.0907033	66.0368	64.3509	1.68588	62.665	yellow	Meth5
cg00071998	MSH5	6	31.8161	4439	+	36.1	NCBI:RefSeq	36.1	GGGTGGCGCGCAGAATGCAAAGCACTAAGTACTTCTGCTACAGGGCTGCG	31815756	+	NG23; MutSH5; MGC2939;	NM_002441.2	GI:26638660	isoform c is encoded by transcript variant 3; mutS (E. coli) homolog 5; alternative name: G7; MutS; go_function: ATP binding; go_function: nucleotide binding; go_function: damaged DNA binding; go_process: meiosis; go_process: DNA metabolism; go_process: mismatch repair; go_process: mismatch repair; go_process: meiotic prophase II; go_process: meiotic recombination	mutS homolog 5 isoform c	344	TRUE	6:31815308-31816674	-4.64806	-4.70466	-4.57839	-0.126267	0.154126	0.0711511	2.16618	0.0314924	0.116297	-4.92844	-5.00206	-4.85482	-0.147244	0.00447831		0.000882494	0.00206434	0.427495	0.669493	0.00323742	0.00611284	0.52961	0.597216	7.49133	6.69241	0.798923	5.89349	black	Meth1
cg00072216	MXD4	4	2.23344	10608	-	36.1	NCBI:RefSeq	36.1	GATCCTGCTGGAGGCGGCCGAGTACCTGGAGCGCAGGGATCGAGGTAGCG	2233537	-	MAD4; MST149; MSTP149;	NM_006454.2	GI:10947033	Mad4 homolog; go_component: nucleus; go_function: DNA binding; go_function: protein binding; go_function: transcription regulator activity; go_function: transcription corepressor activity; go_process: regulation of transcription; go_process: regulation of transcription; DNA-dependent; go_process: negative regulation of cell proliferation; go_process: negative regulation of transcription from RNA …	MAD4	101	TRUE	4:2232724-2234492	-5.74898	-5.80297	-5.68254	-0.120435	0.0955304	0.090843	1.0516	0.294265	0.489097	-7.27398	-7.26009	-7.28788	0.0277936	0.219157		0.0040695	0.00261607	1.55558	0.121439	-0.00139317	0.00797419	-0.17471	0.861558	6.50527	5.576	0.929265	4.64673	black	Meth1
cg00076645	DC-UbP	5	171.644	92181	-	36.1	NCBI:RefSeq	36.1	CGCCATACAAATTCAAAGGGCGCTGGGACCTCAACGTTCGGCCAGGACAC	171643248	-	MGC30022;	NM_152277.1	GI:22748634	go_process: protein modification	dendritic cell-derived ubiquitin-like protein	919	TRUE	5:171642475-171644347	-5.99117	-6.06165	-5.90441	-0.157243	0.0973611	0.120725	0.80647	0.42094	0.611372	-8.06266	-8.21823	-7.90709	-0.311141	0.139495		0.00677868	0.00349044	1.94207	0.0535769	0.0109858	0.0108472	1.01278	0.312902	39.2316	32.5584	6.67328	25.8851	black	Meth1
cg00078194	MDK	11	46.3595	4192	+	36.1	NCBI:RefSeq	36.1	ATGGGGGCAGCGGGCGGCGGCGCAGGGAGTGGGCCGGGGGCCGGTGTGCG	46359194	+	MK; NEGF2; FLJ27379;	NM_001012334.1	GI:59894791	go_component: extracellular space; go_function: cytokine activity; go_function: heparin binding; go_function: growth factor activity; go_process: cell proliferation; go_process: cell-cell signaling; go_process: response to wounding; go_process: signal transduction; go_process: cell differentiation; go_process: adrenal gland development; go_process: nervous system development; go_process: regulati…	midkine	331	TRUE	11:46358460-46360881	-5.76299	-5.94377	-5.54049	-0.403283	0.385882	0.11146	3.46206	0.000656718	0.00852244	-7.97646	-7.80777	-8.14515	0.337379	0.668862		0.00615065	0.00318667	1.93012	0.0550504	-0.00799392	0.00891892	-0.896289	0.371626	36.3578	32.6578	3.70003	28.9577	black	Meth1
cg00079563	ARFGAP3	22	41.5835	26286	-	36.1	NCBI:RefSeq	36.1	GGCGAAATGGCGATCGACCAGGCGAAACGTTGGTGGATCCTATGGCAGCG	41583244	-	ARFGAP1;	NM_014570.3	GI:28416437	ADP-ribosylation factor GTPase activating protein 1; go_component: cytosol; go_function: metal ion binding; go_function: protein transporter activity; go_function: ARF GTPase activator activity; go_process: ER to Golgi transport; go_process: protein secretion; go_process: regulation of GTPase activity; go_process: vesicle-mediated transport; go_process: intracellular protein transport	ADP-ribosylation factor GTPase activating protein 3	221	TRUE	22:41582136-41584116	-6.11372	-6.20294	-6.00392	-0.199014	0.215251	0.0653002	3.29632	0.00116092	0.0125838	-5.86189	-6.19636	-5.52741	-0.66895	0.010494	Yes	0.00247234	0.00188869	1.30902	0.192075	-0.00340237	0.00594574	-0.572236	0.568073	3.5832	3.00599	0.577205	2.42879	black	Meth1
cg00080012	EED	11	85.6333	8726	+	36.1	NCBI:RefSeq	36.1	CGCTGTCCTCCAAGTTCAAGATTAAGGAAACGTGGCATGCACAGCTAAAG	85633463	+	HEED; WAIT1;	NM_003797.2	GI:24041019	isoform a is encoded by transcript variant 1; WD protein associating with integrin cytoplasmic tails 1; go_component: nucleus; go_function: transcriptional repressor activity; go_process: negative regulation of transcription	embryonic ectoderm development isoform a	126	TRUE	11:85633030-85634720	-6.37754	-6.47029	-6.26339	-0.206903	0.18712	0.0663174	2.82158	0.00526583	0.0356508	-7.61631	-7.68752	-7.5451	-0.142421	0.962349		0.00245598	0.00188999	1.29947	0.195326	0.0028054	0.00566259	0.495428	0.621069	4.44068	3.93559	0.505089	3.4305	black	Meth1
cg00081975	ABCC3	17	46.0674	8714	+	36.1	NCBI:RefSeq	36.1	GAGCTCGGCTCCAAGTTCTGGGTAAGGCGCGGGGCTCCGGGGTCACTGCG	46067227	+	MLP2; MRP3; ABC31; MOAT-D; cMOAT2; EST90757;	NM_003786.2	GI:9955969	isoform MRP3 is encoded by transcript variant MRP3; canicular multispecific organic anion transporter; multidrug resistance associated protein; go_component: membrane fraction; go_component: integral to plasma membrane; go_function: ATP binding; go_function: ATPase activity; go_function: nucleotide binding; go_function: organic anion transporter activity; go_function: ATPase activity; coupled to …	ATP-binding cassette; sub-family C; member 3 isoform MRP3	142	TRUE	17:46066791-46067798	-5.70662	-5.76968	-5.629	-0.140683	0.0971969	0.0865452	1.12308	0.262765	0.455833	-4.26271	-3.66794	-4.85749	1.18955	2.32658e-07		0.00109185	0.00250833	0.435288	0.663838	-0.0129814	0.00783982	-1.65583	0.0999801	6.37559	0.600259	5.77534	-5.17508	magenta	Meth7
cg00083720	DSTN	20	17.4989	11034	+	36.1	NCBI:RefSeq	36.1	GAGGCCGAGGCGTGGGCCGAGGCGGCCGGGAGCAGTGTGTCTCTGGGGCG	17498599	+	ADF; ACTDP; bA462D18.2;	NM_006870.3	GI:58530846	isoform a is encoded by transcript variant 1; bA462D18.2 (destrin (actin depolymerizing factor ADF) (ACTDP)); go_component: intracellular; go_function: actin binding	destrin isoform a	318	TRUE	20:17497541-17499559	-6.10103	-6.09828	-6.10442	0.00613983	-0.0287431	0.0833572	-0.344818	0.730597	0.8438	-8.5423	-8.34197	-8.74263	0.400661	0.694039		0.00232184	0.00242172	0.958757	0.338875	-0.0103654	0.00690034	-1.50216	0.135293	20.1997	18.0276	2.17215	15.8554	black	Meth1
cg00084687	GATAD1	7	91.9148	57798	+	36.1	NCBI:RefSeq	36.1	CGGCCTGGTCCTTTCACCGGCAGCTCCGTGCCGACGCTCTCACCGCTCTT	91914824	+	ODAG; FLJ22489; RG083M05.2;	NM_021167.2	GI:24432038	go_component: nucleus; go_function: transcription factor activity; go_process: regulation of transcription; DNA-dependent	ocular development-associated gene	8	TRUE	7:91914078-91915504	-5.67912	-5.77936	-5.55574	-0.223621	0.220088	0.0812891	2.70747	0.0073726	0.0444883	-6.8958	-6.87648	-6.91512	0.038643	0.579858		0.0034955	0.00233866	1.49466	0.136627	-0.00200159	0.00679902	-0.294394	0.76889	12.9673	9.59105	3.37626	6.21479	black	Meth1
cg00089071	PCGF2	17	34.1593	7703	-	36.1	NCBI:RefSeq	36.1	CGGCCGCCATCCCTAATAAATCGTGAATAACGAATGAGGGAATCGACCAT	34158084	-	MEL-18; RNF110; ZNF144; MGC10545;	NM_007144.2	GI:37595566	zinc finger protein 144; go_component: nucleus; go_component: ubiquitin ligase complex; go_function: zinc ion binding; go_function: metal ion binding; go_function: transcription factor activity; go_function: ubiquitin-protein ligase activity; go_process: transcription; go_process: protein ubiquitination; go_process: regulation of transcription; DNA-dependent	ring finger protein 110	1251	TRUE	17:34157183-34159942	-6.18549	-6.20057	-6.16693	-0.0336398	0.00853139	0.154087	0.0553675	0.955902	0.975608	-8.63465	-8.56185	-8.70746	0.145611	0.337853		0.00394818	0.00443759	0.889713	0.374722	0.0106273	0.0123054	0.863628	0.389259	4.71886	2.83103	1.88783	0.943205	blue	Meth3
cg00090147	GATA4	8	11.5998	2626	+	36.1	NCBI:RefSeq	36.1	GGTGCGGAGAGGCTGCTGAGTGGCGGAACTATTCATGCCCTTTCTGGCCG		+	9606;	NT_077531.3	GATA binding protein 4	GATA-binding protein 4; go_component: nucleus; go_component: nucleus; go_component: nucleus; go_function: DNA binding; go_function: protein binding; go_function: zinc ion binding; go_function: metal ion binding; go_function: sequence-specific DNA binding; go_function: transcription factor activity; go_function: transcription factor activity; go_function: transcriptional activator activity; go_fun…			TRUE	8:11598711-11600557	-4.12239	-4.24157	-3.97571	-0.265854	0.251095	0.0455269	5.51531	1.0793e-07	1.09499e-05	-2.49978	-2.54631	-2.45324	-0.0930636	0.80233		0.00088421	0.00133024	0.664701	0.507031	-0.00119491	0.00423807	-0.281947	0.778398	4.32184	2.47282	1.84902	0.623804	black	Meth1
cg00093177	FLJ43826	17	34.439	342666	+	36.1	NCBI:RefSeq	36.1	AGATTCTGCCTCCTTGGTAGGTTCTGAAATTATGGTAATCTCCACATCCG	34439685	+		NM_198502.1	GI:38348319		hypothetical protein LOC342666	664	FALSE		2.66938	2.70907	2.62052	0.0885582	-0.0713244	0.0569965	-1.25138	0.212271	0.397755	1.80918	1.8187	1.79967	0.0190299	0.0197937		0.00177048	0.00165395	1.07045	0.285747	-0.0039691	0.00509295	-0.779332	0.437091	81.1055	20.312	60.7935	-40.4815	green	Meth6
cg00094851	KIF3C	2	26.0592	3797	-	36.1	NCBI:RefSeq	36.1	CGGGAAAGGCATTAGCAACCTGCCAGAACCCGGTTAACAAAGGCAGGACT	26058907	-		NM_002254.5	GI:41352704	go_component: microtubule; go_component: kinesin complex; go_function: ATP binding; go_function: nucleotide binding; go_function: microtubule motor activity; go_process: microtubule-based movement	kinesin family member 3C	303	TRUE	2:26058316-26059678	-4.19182	-4.27296	-4.09195	-0.181004	0.165692	0.0399612	4.14633	5.00828e-05	0.00129255	-2.46137	-2.69149	-2.23125	-0.460236	2.73502e-12	Yes	-0.00191531	0.00115025	-1.66513	0.0975007	-0.00756292	0.00356609	-2.12079	0.0356897	8.23848	1.05402	7.18446	-6.13043	brown	Meth4
cg00095674	PLEKHO1	1	148.389	51177	+	36.1	NCBI:RefSeq	36.1	CGCCTCGGGGGGCTTCAACTTGGCTGAGTTTCCCCACGACCCGCACCTCC	148388794	+	OC120; CKIP-1; RP11-458I7.3;	NM_016274.3	GI:21361610	CK2 interacting protein 1; HQ0024c protein; 2810052M02Rik	OC120	484	TRUE	1:148388128-148389876	-3.28375	-3.27829	-3.29046	0.012166	0.0141183	0.0602164	0.234459	0.814871	0.898697	-3.91699	-4.0184	-3.81558	-0.202815	0.00270249		0.00255941	0.00173415	1.47589	0.141595	0.00104105	0.00559721	0.185995	0.852716	6.2811	5.24794	1.03316	4.21478	black	Meth1
cg00096922	DLX5	7	96.4921	1749	-	36.1	NCBI:RefSeq	36.1	CGCGCAATTAAGGATTTAACCAAGGCTGTGCTGCGCCTCAGCCAGCAGTC	96492079	-	9606;	NM_005221.4	GI:41352719	go_component: nucleus; go_function: transcription factor activity; go_process: development; go_process: skeletal development; go_process: nervous system development; go_process: regulation of transcription; DNA-dependent	distal-less homeo box 5	42	TRUE	7:96490825-96492388	-5.06442	-5.18882	-4.91131	-0.277506	0.252095	0.103117	2.44474	0.0153703	0.0723052	-4.2112	-4.27275	-4.14965	-0.123099	0.482454		0.00442444	0.00299106	1.47923	0.140702	0.00628257	0.00908947	0.691192	0.490581	18.2243	15.9022	2.32208	13.5802	black	Meth1
cg00097536	ZFP36L2	2	43.308	678	-	36.1	NCBI:RefSeq	36.1	CGCCTTTGGCCCTGGCTCAAGGTCTTGTGATGTGATTAGCAAAGCCAGCG	43307249	-	BRF2; ERF2; ERF-2; TIS11D; RNF162C;	NM_006887.3	GI:15812177	zinc finger protein 36; C3H type-like 1; EGF-response factor 2; zinc finger protein; C3H type; 36-like 2; go_component: nucleus; go_function: metal ion binding; go_function: nucleic acid binding; go_function: transcription factor activity; go_process: cell proliferation	butyrate response factor 2	731	TRUE	2:43304689-43308648	-5.42451	-5.42608	-5.42258	-0.00349918	-0.01207	0.0690192	-0.174878	0.861354	0.925045	-5.85444	-5.90203	-5.80685	-0.095182	0.067314		0.00248322	0.00199202	1.24658	0.214053	-0.00868849	0.00643347	-1.35052	0.179014	4.63385	1.25307	3.38078	-2.12772	magenta	Meth7
cg00099550	HNRPF	10	43.2244	3185	-	36.1	NCBI:RefSeq	36.1	CAGGGCAAAGGGCTGAGCCGGGCAGTAGGGCCTAGTCGGGGCCTGGCTCG	43224620	-	HNRNPF; mcs94-1; MGC110997;	NM_004966.2	GI:14141150	nucleolin-like protein; OK/SW-cl.23; go_component: heterogeneous nuclear ribonucleoprotein complex; go_function: RNA binding; go_function: nucleotide binding; go_process: RNA processing	heterogeneous nuclear ribonucleoprotein F	176	TRUE	10:43222491-43225621	-5.00428	-5.04543	-4.95363	-0.0918005	0.106135	0.0485045	2.18816	0.0298285	0.112163	-5.1129	-5.24113	-4.98467	-0.256465	0.00221503		0.00297777	0.00138494	2.15011	0.0327841	-0.00222765	0.00454531	-0.490098	0.624826	1.47037	0.493807	0.976562	-0.482755	blue	Meth3
cg00101227	MPZ	1	159.547	4359	-	36.1	NCBI:RefSeq	36.1	CGGGGAAAAAAACTCCCATAGGACTTGGTCATCTCAAGAAGTCTGTAATG	159546368	-	P0; CHM; DSS; MPP; CMT1; CMT1B; CMT2I; CMT2J; CMT4E; CMTDI3; HMSNIB;	NM_000530.3	GI:39725669	go_component: membrane; go_component: plasma membrane; go_component: integral to plasma membrane; go_function: structural molecule activity; go_process: nerve ensheathment; go_process: homophilic cell adhesion; go_process: mechanosensory behavior; go_process: synaptic transmission; go_process: peripheral nervous system development	myelin protein zero	522	FALSE		2.87432	2.87304	2.8759	-0.00286143	0.012935	0.0520675	0.248428	0.804061	0.893521	1.68765	1.58099	1.7943	-0.213303	0.0218455		-0.000610681	0.00151503	-0.403081	0.687333	0.00079915	0.00486503	0.164264	0.869758	104.844	23.4285	81.4159	-57.9874	green	Meth6
cg00103783	MPDU1	17	7.42797	9526	+	36.1	NCBI:RefSeq	36.1	CGACCAACTTTTCGTTCAGTGGGACTTGCTTCACGGTGAGTTTTATTCAG	7427890	+	SL15; CDGIF; Lec35; PQLC5; FLJ14836;	NM_004870.1	GI:4759109	mannose-P-dolichol utilitzation defect 1; go_component: integral to membrane	mannose-P-dolichol utilization defect 1	83	TRUE	17:7426927-7429052	-5.74861	-5.82353	-5.65641	-0.167116	0.127998	0.0717121	1.78489	0.0758098	0.207042	-6.65388	-6.74636	-6.5614	-0.184961	0.080706		-0.00104217	0.00208681	-0.499407	0.618059	-0.0112558	0.0062752	-1.79369	0.0750062	16.6919	14.026	2.66588	11.3601	black	Meth1
cg00105253	NUDT14	14	104.718	256281	-	36.1	NCBI:RefSeq	36.1	ATCCCCAGGGCAACCAAGGAGTTCCACTGCCAAGAGGGTCGGATTGGGCG	104718685	-	UGPP;	NM_177533.2	GI:37594466	nucleoside diphosphate linked moiety X-type motif 14; UDP-sugar diphosphatase; uridine diphosphate glucose pyrophosphatase; go_function: hydrolase activity; go_function: protein binding; go_function: magnesium ion binding; go_function: UDP-sugar diphosphatase activity; go_function: hydrolase activity; acting on acid anhydrides; in phosphorus-containing anhydrides	nudix -type motif 14	446	TRUE	14:104718192-104719088	-3.45914	-3.57359	-3.31827	-0.255322	0.240183	0.0431582	5.56518	8.43502e-08	8.9546e-06	-4.70016	-4.5524	-4.84791	0.295513	0.193499		-0.00106053	0.00125607	-0.844327	0.399526	-0.00751936	0.00409651	-1.83555	0.0685306	9.52424	4.68615	4.83809	-0.151931	yellow	Meth5
cg00105470	C1orf35	1	226.357	79169	-	36.1	NCBI:RefSeq	36.1	CGTCCTCCCAGTTGAACTGGTCCTGCCCGCCGCGCACGCCTCCACGACTG	226357645	-	MMTAG2; MGC4174;	NM_024319.2	GI:34147378	multiple myeloma transforming 2	hypothetical protein LOC79169	154	TRUE	1:226356160-226358366	-4.50075	-4.57903	-4.40441	-0.174614	0.18227	0.0759131	2.40103	0.0172739	0.0781881	-6.50092	-6.53028	-6.47156	-0.0587146	0.535657		0.00542118	0.0021874	2.47837	0.0140523	0.00023666	0.00717094	0.0330026	0.973719	26.3273	23.9148	2.41254	21.5023	black	Meth1
cg00107187	FLJ42486	14	104.142	388021	-	36.1	NCBI:RefSeq	36.1	CGGGACCACCACCACGAAGCTGAACAGGAAGGCCAAGAAGTAGCAGGCGC	104142142	-		NM_207379.1	GI:46409389		hypothetical protein LOC388021	99	TRUE	14:104141516-104142673	-3.6596	-3.65701	-3.66278	0.00576587	-0.0425411	0.0541277	-0.785939	0.432843	0.621689	-1.80547	-1.87591	-1.73504	-0.140862	0.290458		-0.00164966	0.00155816	-1.05872	0.291044	-0.00520562	0.00480595	-1.08316	0.280586	5.54178	1.69456	3.84722	-2.15266	magenta	Meth7
cg00107632	PGM2	4	37.5049	55276	+	36.1	NCBI:RefSeq	36.1	AGCGGGATGCACTGGGCGGGAAGGCAGCTCAGGCAGAGCAAGCAGCGCCG	37504737	+	MSTP006; FLJ10983;	NM_018290.2	GI:63055048	go_function: isomerase activity; go_function: phosphoglucomutase activity; go_function: intramolecular transferase activity; phosphotransferases; go_process: carbohydrate metabolism	phosphoglucomutase 2	158	TRUE	4:37504406-37505582	-5.61838	-5.58237	-5.66271	0.0803432	-0.108337	0.0833992	-1.29901	0.19545	0.379422	-5.68361	-5.76431	-5.60291	-0.161406	0.00353723		0.00378751	0.00237476	1.5949	0.112362	0.00431493	0.00716444	0.602271	0.547961	5.09644	1.2823	3.81414	-2.53184	blue	Meth3
cg00108454	C1QA	1	22.8362	712	+	36.1	NCBI:RefSeq	36.1	TGGCTCACCCAGATGGTGGAGCTCTGCATACACACAGGAATTCACAAACG	22836687	+		NM_015991.1	GI:7705752	complement component C1q; A chain; go_component: cytoplasm; go_component: complement component C1q complex; go_process: immune response; go_process: phosphate transport; go_process: cell-cell signaling; go_process: complement activation; classical pathway	complement component 1; q subcomponent; alpha polypeptide precursor	486	FALSE		0.15268	0.155023	0.149797	0.00522654	-0.000281035	0.030469	-0.00922364	0.99265	0.996181	-1.44448	-1.17146	-1.7175	0.546044	0.000278169		-0.000734593	0.00088952	-0.825831	0.409914	0.00244022	0.00284176	0.858701	0.391963	3.89818	2.46365	1.43453	1.02911	brown	Meth4
cg00109274	DGKH	13	41.521	160851	+	36.1	NCBI:RefSeq	36.1	AGGTAGACACTTTGCGGATCAGTTTCTGGGGTCCCTCTTGCTCCGCTTCG	41520889	+	DGKeta; DKFZp761I1510;	NM_152910.3	GI:32307168	isoform 1 is encoded by transcript variant 1; go_function: metal ion binding; go_function: transferase activity; go_function: diacylglycerol binding; go_function: diacylglycerol kinase activity; go_process: protein kinase C activation; go_process: intracellular signaling cascade	diacylglycerol kinase; eta isoform 1	143	TRUE	13:41519586-41521665	-4.28915	-4.06766	-4.56176	0.494099	-0.51864	0.148578	-3.49069	0.000593884	0.00791141	-4.85591	-4.98906	-4.72275	-0.266307	0.447506		-0.00466809	0.00427859	-1.09103	0.276612	-0.0162876	0.0135115	-1.20546	0.230043	21.2184	9.90008	11.3184	-1.41827	magenta	Meth7
cg00112517	PPP1R1B	17	35.0365	84152	+	36.1	NCBI:RefSeq	36.1	CTCTCTGCTGGACTCCATCAATAATGCAGCTTCAAGTTCTGGGGAGACCG	35036705	+	DARPP32; DARPP-32; FLJ20940;	NM_032192.2	GI:21735491	isoform 1 is encoded by transcript variant 1; dopamine and cAMP-regulated neuronal phosphoprotein 32; go_component: cytoplasm; go_function: protein kinase inhibitor activity; go_function: protein phosphatase inhibitor activity; go_process: signal transduction	protein phosphatase 1; regulatory (inhibitor) subunit 1B isoform 1	168	FALSE		-3.30699	-3.44079	-3.14232	-0.298476	0.271863	0.0485497	5.59969	7.10609e-08	7.86827e-06	-2.73314	-2.74705	-2.71922	-0.027828	0.623673		-0.00256544	0.00140219	-1.82959	0.0688457	-0.00798142	0.00411558	-1.93932	0.0544593	3.21659	1.42993	1.78666	-0.356735	yellow	Meth5
cg00113951	CABP1	12	119.562	9478	+	36.1	NCBI:RefSeq	36.1	GTGCACTCCCCAGGGGGTACAACTTTGGCAATGAGGACTACAGAGGTCCG	119562805	+	CALBRAIN; HCALB_BR;	NM_031205.2	GI:38176288	isoform 1 is encoded by transcript variant 1; calcium binding protein 5; go_function: calcium ion binding; go_function: calcium ion binding; go_function: enzyme inhibitor activity	calcium binding protein 1 isoform 1	332	TRUE	12:119562471-119563916	-2.83108	-2.83516	-2.82606	-0.00910062	0.0323505	0.0408294	0.792332	0.429115	0.618535	-2.75219	-2.92525	-2.57914	-0.346112	1.36055e-06		0.00248338	0.00118109	2.10262	0.0367889	0.000260886	0.00371129	0.0702954	0.944058	0.335943	0.00242423	0.333519	-0.331094	grey	Meth0
cg00115714	AMD1	6	111.303	262	+	36.1	NCBI:RefSeq	36.1	GACTGAACTGTATCTGCCTCTATTTCCAAAAGACTCACGTTCAACTTTCG	111302680	+	AMD; ADOMETDC; FLJ26964; DKFZp313L1234;	NM_001634.4	GI:74275345	isoform 1 precursor is encoded by transcript variant 1; S-adenosylmethionine decarboxylase 1; go_component: cellular component unknown; go_function: lyase activity; go_function: adenosylmethionine decarboxylase activity; go_function: adenosylmethionine decarboxylase activity; go_function: adenosylmethionine decarboxylase activity; go_process: spermine biosynthesis; go_process: spermine biosynthes…	S-adenosylmethionine decarboxylase 1 isoform 1 precursor	125	TRUE	6:111301896-111304468	-4.83004	-4.87088	-4.77978	-0.0911029	0.118143	0.0664343	1.77835	0.0768813	0.209026	-6.08692	-6.14126	-6.03257	-0.108686	0.344383		-0.000586109	0.00194075	-0.302001	0.762975	-0.0053551	0.00606645	-0.882741	0.378879	12.6277	9.43135	3.19634	6.23501	black	Meth1
cg00116838	FLJ40125	19	50.6936	147699	+	36.1	NCBI:RefSeq	36.1	CGGGCCAGGACCGCCATCCTTCAGCCCTGGGATCAGGAAGGCTCCACCCT	50693705	+		NM_178494.2	GI:31341935	go_function: catalytic activity	hypothetical protein LOC147699	119	TRUE	19:50693525-50694989	-4.41844	-4.45093	-4.37844	-0.072488	0.0673702	0.0540251	1.24702	0.213864	0.399431	-4.20182	-4.40365	-4	-0.403652	0.0146137		0.001503	0.00155269	0.967997	0.334251	0.00598356	0.00491302	1.2179	0.225297	17.8672	3.22779	14.6394	-11.4116	green	Meth6
cg00119079	LAMP3	3	184.363	27074	-	36.1	NCBI:RefSeq	36.1	GCTCTGAGTAACTCACGGAAAACAAGTTCCAGCTGGGAAGCCCTTGGACG	184363317	-	LAMP; CD208; DCLAMP; TSC403; DC-LAMP;	NM_014398.2	GI:38455384	go_component: lysosomal membrane; go_process: cell proliferation	lysosomal-associated membrane protein 3	345	TRUE	3:184362836-184365140	-5.08415	-5.19561	-4.94696	-0.248652	0.189294	0.0781433	2.42239	0.016319	0.0752891	-5.89949	-5.90924	-5.88974	-0.0195009	0.550837		-0.00263933	0.00225224	-1.17187	0.242687	-6.4e-06	0.0071357	-0.000896337	0.999286	16.7401	11.6689	5.07124	6.59762	black	Meth1
cg00121158	JMJD2C	9	6.74783	23081	+	36.1	NCBI:RefSeq	36.1	CTTGCTTTGGGCTCAACTTCCGCGCTGTGGTTAACTTAGGCTTGCTGGCG	6748083	+	GASC1; KIAA0780; bA146B14.1;	NM_015061.1	GI:24307986	gene amplified in squamous cell carcinoma 1; go_component: cellular component unknown; go_function: protein binding; go_function: zinc ion binding; go_function: metal ion binding; go_function: nucleic acid binding; go_process: regulation of transcription; DNA-dependent	jumonji domain containing 2C	257	TRUE	9:6747243-6749030	-5.77189	-5.9046	-5.60855	-0.296052	0.289255	0.0927419	3.11893	0.0020858	0.0189824	-5.74817	-5.78202	-5.71432	-0.0676999	0.694039		0.000821813	0.00269322	0.305141	0.760586	-0.00733118	0.00815232	-0.899276	0.370039	9.90952	1.77589	8.13363	-6.35775	green	Meth6
cg00121640	ASTN2	9	119.216	23245	-	36.1	NCBI:RefSeq	36.1	GTGAATGGGGTCTCCGGCTTCCGGGATGGATCAAGCAGAGCTCCAGGTCG	119217138	-	KIAA0634; bA67K19.1;	NM_198188.1	GI:38016948	isoform d is encoded by transcript variant 4; bA264C15.1 (astrotactin2); go_component: integral to membrane	astrotactin 2 isoform d	802	TRUE	9:119214912-119217475	-4.20402	-4.2981	-4.08823	-0.20987	0.180417	0.039457	4.57251	8.48099e-06	0.000341144	-3.3243	-3.35719	-3.29142	-0.0657672	0.0121549	Yes	-0.00137087	0.0011462	-1.19601	0.233151	-0.00685967	0.00336915	-2.03603	0.0436201	4.66481	1.42694	3.23787	-1.81093	yellow	Meth5
cg00123035	RFX5	1	149.586	5993	-	36.1	NCBI:RefSeq	36.1	CGGGCACGTGCACATGGGTGAAGAAGCTGTTGAAAATACAGCTACAATCT	149586393	-		NM_000449.3	GI:71040087	go_component: nucleus; go_function: transcription coactivator activity; go_function: transcription factor activity; go_process: transcription; go_process: regulation of transcription; DNA-dependent; go_process: transcription from RNA polymerase II promoter	regulatory factor X; 5	231	TRUE	1:149585810-149586785	-4.76073	-4.80025	-4.71209	-0.0881657	0.0964237	0.070307	1.37147	0.171782	0.350005	-5.94949	-5.98485	-5.91412	-0.0707353	0.334261		-0.000511593	0.00204	-0.250781	0.802249	0.00701835	0.00611514	1.1477	0.253036	20.8898	17.8701	3.01973	14.8504	black	Meth1
cg00126034	WNT3	17	42.2512	7473	-	36.1	NCBI:RefSeq	36.1	CGCCCGCGGCCTAAGGTAAGAGATGAGTCTGTAGTTCAGCCTGTCAATCA	42251081	-	INT4; MGC138321; MGC138323;	NM_030753.3	GI:21536426	WNT-3 proto-oncogene protein precursor; go_component: extracellular matrix (sensu Metazoa); go_function: signal transducer activity; go_function: extracellular matrix structural constituent; go_process: morphogenesis; go_process: cell-cell signaling; go_process: frizzled-2 signaling pathway	wingless-type MMTV integration site family; member 3	80	TRUE	17:42250661-42252109	-4.76461	-4.85254	-4.65639	-0.196157	0.177409	0.070867	2.50341	0.0131087	0.0654321	-5.42785	-5.52944	-5.32627	-0.203171	0.0802107		0.00474025	0.00202415	2.34185	0.0202028	-0.00447149	0.00641579	-0.696951	0.486981	26.7448	23.5445	3.20033	20.3441	black	Meth1
cg00128654	C14orf102	14	89.8678	55051	-	36.1	NCBI:RefSeq	36.1	CGCCGCGGAGAACTCTGGGATACAAATGGATACACAAATCCAAAGCAAAA	89868032	-	FLJ10008; FLJ14051;	NM_199043.1	GI:39932580	isoform 2 is encoded by transcript variant 2; go_function: binding	hypothetical protein LOC55051 isoform 2	216	TRUE	14:89867780-89868430	-6.10916	-6.12961	-6.084	-0.0456053	0.0498914	0.0908855	0.548947	0.58366	0.741364	-8.43367	-8.37429	-8.49305	0.118756	0.11593		0.00350992	0.00262754	1.33582	0.183175	0.013579	0.00744338	1.82431	0.070222	16.12	14.3557	1.76431	12.5914	black	Meth1
cg00128877	MKNK1	1	46.8428	8569	-	36.1	NCBI:RefSeq	36.1	TTCCTTCCTGGCCTGCAGAAGCTCTCAGTACATGTTAATTACACCTGTCG	46842473	-	MNK1;	NM_003684.3	GI:34147650	isoform 1 is encoded by transcript variant 1; MAP kinase interacting kinase 1; MAP kinase-interacting serine/threonine kinase 1; go_function: ATP binding; go_function: ATP binding; go_function: nucleotide binding; go_function: protein binding; go_function: transferase activity; go_function: protein-tyrosine kinase activity; go_function: protein serine/threonine kinase activity; go_function: prote…	MAP kinase interacting serine/threonine kinase 1 isoform 1	292	TRUE	1:46842054-46842888	-3.71508	-3.7447	-3.67863	-0.0660723	0.0809729	0.040638	1.99254	0.0476853	0.152426	-3.72183	-3.80943	-3.63424	-0.175187	0.000260215		9.49e-05	0.00118879	0.0798053	0.936474	-0.00384022	0.00371098	-1.03483	0.302522	9.15501	2.48624	6.66877	-4.18253	green	Meth6
cg00131121	POLR2J	7	101.907	5439	-	36.1	NCBI:RefSeq	36.1	AGCTGTACCTTTCTCCTTTCCCCATGTCCCTTGATCTTTCTTTGGAAACG	101906386	-	RPB11; RPB11A; RPB11m; hRPB14; POLR2J1; MGC71910;	NM_006234.4	GI:62422568	polymerase (RNA) II (DNA directed) polypeptide J (13.3kD); go_component: nucleus; go_component: DNA-directed RNA polymerase II; core complex; go_function: DNA binding; go_function: transferase activity; go_function: protein dimerization activity; go_function: DNA-directed RNA polymerase activity; go_process: transcription; go_process: transcription from RNA polymerase II promoter	DNA directed RNA polymerase II polypeptide J	329	TRUE	7:101905560-101906748	-4.83826	-4.89536	-4.76798	-0.127386	0.139701	0.049479	2.82343	0.0052367	0.0355236	-5.44302	-5.46799	-5.41805	-0.0499374	0.820078		0.00164155	0.00141579	1.15946	0.247695	-0.00271839	0.00433345	-0.627303	0.531475	3.87445	3.29776	0.576691	2.72107	black	Meth1
cg00131557	DNAJC15	13	42.4947	29103	+	36.1	NCBI:RefSeq	36.1	CTTCAACTGCTGGTTAATTTTTGCTCTAAAAACTTGATGGAGGCCAGGCG	42495362	+	MCJ; HSD18; DNAJD1;	NM_013238.2	GI:66472919	methylation-controlled J protein; DnaJ (Hsp40) homolog; subfamily D; member 1; go_function: heat shock protein binding	DNAJ domain-containing	706	TRUE	13:42494572-42494803	3.35703	3.37509	3.3348	0.0402919	-0.0246825	0.0584275	-0.422447	0.673157	0.807201	3.72881	3.68399	3.77364	-0.089655	0.0308828		-0.00139444	0.00168858	-0.825805	0.409929	-0.00245573	0.00532494	-0.461175	0.645384	34.5311	11.8382	22.6929	-10.8547	black	Meth1
cg00132141	CTNNA3	10	69.1263	29119	-	36.1	NCBI:RefSeq	36.1	CGATCTCAGATGTGACACATGGCCTTGATGCCATCATCTCTAGGGTTCTG	69125933	-	VR22; MGC26194; MGC75041;	NM_013266.1	GI:7019570	alpha-T-catenin; alpha-catenin-like protein; alpha-T-catenin isoform 2; go_component: actin cytoskeleton; go_function: protein binding; go_function: cadherin binding; go_function: structural molecule activity; go_process: cell adhesion	catenin; alpha 3	380	FALSE		0.781228	0.747971	0.822161	-0.0741898	0.0504442	0.0608374	0.829164	0.40801	0.600169	-1.97232	-1.6214	-2.32324	0.701846	0.104465		-0.000845002	0.00177571	-0.475866	0.634705	-0.0027964	0.0049273	-0.567533	0.571255	7.99928	4.02072	3.97856	0.042163	greenyellow	Meth2
cg00133909	CD276	15	71.7643	80381	+	36.1	NCBI:RefSeq	36.1	CGGGACAGATCTGCCCCCATGCCCGCTCCAGACCCGGGGCCTGCAAAAGC	71763675	+	B7H3; B7-H3;	NM_025240.2	GI:67188430	isoform b is encoded by transcript variant 2; B7 homolog 3; go_component: membrane; go_component: integral to membrane; go_component: integral to membrane; go_component: external side of plasma membrane; go_function: receptor binding; go_process: cell proliferation; go_process: regulation of immune response; go_process: positive regulation of T cell proliferation; go_process: positive regulation …	CD276 antigen isoform b	579	TRUE	15:71763416-71764536	-4.43266	-4.4669	-4.39052	-0.0763774	0.0807182	0.0708569	1.13917	0.256008	0.448074	-3.58182	-3.86212	-3.30153	-0.560591	0.00564084		0.000463014	0.00206992	0.223687	0.823236	0.00191166	0.00635018	0.30104	0.763827	3.81959	0.867913	2.95168	-2.08377	blue	Meth3
cg00134787	MYH1	17	10.3602	4619	-	36.1	NCBI:RefSeq	36.1	CGGTCTTCTACTCATGAGAGTAGTTAATAGTTTTTGAAAAGTAGTAGATG	10360684	-	MYHa; MYHSA1; MyHC-2X/D;	NM_005963.2	GI:7669505	myosin heavy chain IIx/d; go_component: myosin; go_component: muscle myosin; go_component: striated muscle thick filament; go_function: ATP binding; go_function: actin binding; go_function: motor activity; go_function: calmodulin binding; go_function: nucleotide binding; go_function: microfilament motor activity; go_process: muscle development; go_process: striated muscle contraction	myosin; heavy polypeptide 1; skeletal muscle; adult	460	FALSE		2.3326	2.36505	2.29266	0.0723919	-0.0758696	0.0594214	-1.27681	0.203166	0.387857	-0.873072	-0.438594	-1.30755	0.868957	5.86426e-09		-0.00137824	0.00169775	-0.811805	0.417898	-0.00154177	0.00517079	-0.298169	0.766013	71.6598	51.8982	19.7616	32.1366	greenyellow	Meth2
cg00135056	C3orf37	3	130.48	56941	+	36.1	NCBI:RefSeq	36.1	GGAAGTTCTTCTGACTTTCATTTCTTCAGTGTTCCTCCATTTTTGCCTCG	130480374	+	DC12; MGC111075;	NM_020187.2	GI:54607103	DC12 protein	hypothetical protein LOC56941	389	TRUE	3:130479918-130481447	-2.72195	-2.81266	-2.61032	-0.202339	0.130462	0.0394583	3.30634	0.00112233	0.0123014	-2.55345	-2.76137	-2.34553	-0.415835	0.0777707		0.000232228	0.00115315	0.201385	0.840609	-0.00722216	0.00356673	-2.02487	0.0447688	19.6774	18.7201	0.957267	17.7629	yellow	Meth5
cg00135393	FGG	4	155.753	2266	-	36.1	NCBI:RefSeq	36.1	TTATTTCTCTCTTCAACATGTGTAGCAGTAAGTGTGCTCTTCACAAAACG	155753352	-		NM_000509.4	GI:70906436	isoform gamma-A precursor is encoded by transcript variant gamma-A; fibrinogen; gamma polypeptide; go_component: fibrinogen complex; go_component: fibrinogen complex; go_function: calcium ion binding; go_process: platelet activation; go_process: signal transduction; go_process: protein polymerization; go_process: blood pressure regulation; go_process: positive regulation of cell proliferation	fibrinogen; gamma chain isoform gamma-A precursor	241	FALSE		0.432118	0.436756	0.426409	0.0103471	-0.0374499	0.0441323	-0.848584	0.397138	0.590034	-5.14255	-4.62155	-5.66355	1.042	2.43618e-06		-0.00275372	0.00125922	-2.18684	0.0299501	-0.00383301	0.00402338	-0.952682	0.342381	31.4874	20.0263	11.4611	8.56513	greenyellow	Meth2
cg00136105	GNPTAB	12	100.749	79158	-	36.1	NCBI:RefSeq	36.1	CACAAAAATATTCATGGCATTATAGTACCGTCTATGGCACAGTCTCGACG	100748763	-	ICD; GNPTA; MGC4170; KIAA1208; DKFZp762B226;	NM_024312.3	GI:38202210	GlcNAc phosphotransferase; UDP-N-acetylglucosamine-lysosomal-enzyme N-acetylglucosamine; glucosamine (UDP-N-acetyl)-lysosomal-enzyme N-acetylglucosamine phosphotransferase (mucolipidoses II & III); alpha-beta GlcNAc-1-phosphotransferase	N-acetylglucosamine-1-phosphate transferase	279	TRUE	12:100748121-100749124	-5.71813	-5.81868	-5.59439	-0.224289	0.21104	0.131719	1.6022	0.110705	0.263459	-7.18612	-7.02869	-7.34355	0.314855	0.350254		0.00443307	0.0037626	1.1782	0.240162	-0.00619213	0.0121989	-0.507596	0.61253	24.4562	20.1894	4.2668	15.9226	black	Meth1
cg00136405	IL21	4	123.762	59067	-	36.1	NCBI:RefSeq	36.1	CGAGACCAAGGTCTAGCTCTACTGTTGGTACTTATGAGATCCAGTCCTGG	123761662	-		NM_021803.1	GI:11141874		interleukin 21	14	FALSE		0.840826	0.79027	0.90305	-0.11278	0.114349	0.046507	2.45876	0.0148006	0.0706906	-6.72103	-6.14926	-7.2928	1.14354	0.000278169		-0.00149532	0.00133516	-1.11996	0.264117	-0.00127139	0.00425742	-0.29863	0.765662	46.1036	27.3468	18.7568	8.59006	greenyellow	Meth2
cg00136477	C1QC	1	22.8429	714	+	36.1	NCBI:RefSeq	36.1	GAGCCTCACCATGGATGGATGGTGGGGCCTTTTCTTCAGCCCAGGCCCCG	22842734	+	C1QG; C1q-C; FLJ27103;	NM_172369.2	GI:56786154	complement component C1q; C chain; go_component: cytoplasm; go_component: extracellular region; go_process: phosphate transport; go_process: innate immune response; go_process: complement activation; classical pathway	complement component 1; q subcomponent; gamma polypeptide	192	FALSE		1.0222	1.06495	0.969589	0.0953621	-0.0990119	0.0419896	-2.35801	0.0193482	0.0843515	-1.28805	-0.98489	-1.59122	0.606329	1.83078e-11		-0.00145206	0.00122007	-1.19014	0.235446	0.00715665	0.00377826	1.89417	0.0602509	2.74038	0.477185	2.26319	-1.78601	green	Meth6
cg00138126	TMEPAI	20	55.7201	56937	-	36.1	NCBI:RefSeq	36.1	CAGGGGCTGAGGGCGCCCAGTTCACAGCAGGGTGCCATCTGGGGTAGACG	55719947	-	STAG1; PMEPA1;	NM_020182.3	GI:40317614	isoform a is encoded by transcript variant 1; solid tumor-associated 1 protein; go_component: integral to membrane; go_function: molecular function unknown; go_process: androgen receptor signaling pathway	transmembrane prostate androgen-induced protein isoform a	156	FALSE		0.88964	0.868153	0.916086	-0.0479335	-0.0141335	0.0341345	-0.414053	0.679283	0.81157	-0.0289708	0.432077	-0.490018	0.922095	5.5705e-09		-0.00096655	0.000991704	-0.974635	0.330955	0.000460267	0.00302584	0.152112	0.879316	18.0522	16.7641	1.28814	15.4759	yellow	Meth5
cg00141162	HCLS1	3	122.862	3059	-	36.1	NCBI:RefSeq	36.1	CGGAACTGAAGCAGCAGCTCAGTTTCTCACTCCGAAGTGGCAGCAGCCAG	122862405	-	HS1;	NM_005335.3	GI:37059786	go_component: DNA-directed RNA polymerase II; core complex; go_function: transcription factor activity; go_process: intracellular signaling cascade; go_process: regulation of transcription; DNA-dependent	hematopoietic cell-specific Lyn substrate 1	62	TRUE	3:122862350-122862567	-4.8008	-4.73401	-4.88299	0.148978	-0.15074	0.0651917	-2.31226	0.0217916	0.0911081	-6.9053	-6.99041	-6.82019	-0.170217	0.0384626		0.00115516	0.00190402	0.606696	0.544762	-0.00160818	0.00605082	-0.26578	0.790797	4.6342	0.600003	4.0342	-3.43419	greenyellow	Meth2
cg00143376	NMUR1	2	232.103	10316	-	36.1	NCBI:RefSeq	36.1	TCTTTTTTCTGTTTTCTGTCACCTGAACTGTTCAGTCTCCATATTTGACG	232103452	-	FM-3; GPC-R; GPR66; NMU1R; (FM-3);	NM_006056.2	GI:24432088	G protein-coupled receptor 66; go_component: integral to membrane; go_function: receptor activity; go_function: neuromedin U receptor activity; go_function: rhodopsin-like receptor activity; go_process: secretory pathway; go_process: signal transduction; go_process: calcium ion transport; go_process: smooth muscle contraction; go_process: transmission of nerve impulse; go_process: neuropeptide si…	neuromedin U receptor 1	506	TRUE	2:232102869-232103780	-0.0158204	-0.0230456	-0.00692787	-0.0161178	0.0106936	0.0282597	0.378404	0.705536	0.827997	-0.360259	-0.0866759	-0.633842	0.547166	0.0381954		0.00197091	0.000808727	2.43705	0.0157097	0.00184558	0.00265181	0.69597	0.487593	0.951641	0.35381	0.597831	-0.24402	brown	Meth4
cg00143998	HIST3H2BB	1	226.712	128312	+	36.1	NCBI:RefSeq	36.1	CGCCCAAGAAGGGTTCTAAAAAGGCTGTCACCAAGGCACAGAAGAAGGAC	226712431	+		NM_175055.2	GI:28872748	go_component: nucleus; go_component: chromosome; go_component: nucleosome; go_function: DNA binding; go_process: nucleosome assembly; go_process: chromosome organization and biogenesis (sensu Eukaryota)	histone H2B	51	TRUE	1:226711423-226714091	-4.8595	-4.92661	-4.77689	-0.149719	0.111946	0.0771122	1.45173	0.148159	0.318545	-6.84645	-7.19796	-6.49494	-0.70302	0.0368831		-0.000395943	0.00224585	-0.1763	0.860242	0.00424616	0.00685224	0.619674	0.536472	19.908	16.3081	3.5999	12.7082	black	Meth1
cg00145118	GNPDA1	5	141.374	10007	-	36.1	NCBI:RefSeq	36.1	GAGCGCCTGGGGCTGTCCACAGTGAGCAGATTCAGCAGAATTGCAGAACG	141372776	-	GPI; HLN; GNPI; GNPDA; KIAA0060;	NM_005471.3	GI:41281953	glucosamine-6-phosphate isomerase; oscillin; go_function: hydrolase activity; go_function: glucosamine-6-phosphate deaminase activity; go_process: carbohydrate metabolism; go_process: glucosamine catabolism; go_process: N-acetylglucosamine metabolism; go_process: fertilization (sensu Metazoa); go_process: generation of precursor metabolites and energy	glucosamine-6-phosphate deaminase 1	1339	FALSE		0.520064	0.476456	0.573735	-0.0972791	0.00424581	0.0393724	0.107837	0.914234	0.954364	0.610553	0.730837	0.490269	0.240567	0.550837		0.000514305	0.00114627	0.448677	0.654165	-0.00110743	0.00364947	-0.30345	0.761995	41.0244	39.5613	1.46313	38.0982	yellow	Meth5
cg00146096	FANCF	11	22.6039	2188	-	36.1	NCBI:RefSeq	36.1	GCGCACGGTGGCGGGGTCCCAGGTGCTGACGTAGGTAGTGCTTGAGACCG	22603963	-	FAF;	NM_022725.2	GI:42716285	go_component: nucleus; go_function: protein binding; go_process: DNA repair	Fanconi anemia; complementation group F	78	TRUE	11:22603124-22604113	-5.81622	-5.91673	-5.69251	-0.224221	0.227108	0.0799092	2.84207	0.00495155	0.0341061	-7.52567	-7.55548	-7.49586	-0.0596229	0.817854		0.00393126	0.00229842	1.71042	0.0887866	0.00720932	0.00654844	1.10092	0.272807	10.77	9.77473	0.995245	8.77949	black	Meth1
cg00149976	MGLL	3	129.024	11343	-	36.1	NCBI:RefSeq	36.1	CGGGTGCCCAAGGCAAAGTCGCCCCCAAGGCTTCTCACAAACTTTGCTTC	129024741	-	MGL; HU-K5;	NM_007283.5	GI:51242951	isoform 1 is encoded by transcript variant 1; lysophospholipase-like; go_function: hydrolase activity; go_function: serine esterase activity; go_function: acylglycerol lipase activity; go_function: lysophospholipase activity; go_process: lipid metabolism; go_process: inflammatory response; go_process: aromatic compound metabolism	monoglyceride lipase isoform 1	522	TRUE	3:129023934-129025236	-5.28866	-5.34808	-5.21553	-0.132556	0.10428	0.0540741	1.92847	0.0552267	0.167757	-5.60095	-5.65832	-5.54358	-0.114734	0.0255513		-0.00130218	0.00157236	-0.82817	0.408592	-0.00129054	0.00490801	-0.262945	0.792977	6.70243	2.21646	4.48597	-2.26951	blue	Meth3
cg00151607	GALNS	16	87.451	2588	-	36.1	NCBI:RefSeq	36.1	CGCGGCCTCCAAAGCCCCGCCCCATCCGCACACAGCTGGCTCAGGCCCCG	87450885	-	GAS; MPS4A; GALNAC6S;	NM_000512.3	GI:61698137	chondroitinase; go_component: lysosome; go_function: hydrolase activity; go_function: sulfuric ester hydrolase activity; go_function: N-acetylgalactosamine-4-sulfatase activity; go_process: metabolism; go_process: glycosaminoglycan metabolism	N-acetylgalactosamine-6-sulfatase precursor	123	TRUE	16:87450084-87451636	-5.29581	-5.27671	-5.31932	0.04261	-0.0674663	0.0745599	-0.90486	0.366639	0.561826	-5.1043	-5.25979	-4.94882	-0.310966	0.000152812		0.00319519	0.00216095	1.47861	0.140867	0.00775798	0.00677706	1.14474	0.254256	5.81588	5.09026	0.72562	4.36464	black	Meth1
cg00152644	SPRR2E	1	151.335	6704	-	36.1	NCBI:RefSeq	36.1	CGTATCGAGTGAACAATGTGTACTAAAATGAACAGATGAGAGGTATACAT	151333625	-		NM_001024209.1	GI:66730572		small proline-rich protein 2E	1235	FALSE		3.52938	3.56707	3.48299	0.0840802	-0.103472	0.0762407	-1.35718	0.17627	0.355597	0.615723	0.944897	0.286549	0.658348	6.77024e-08		-0.00429257	0.00216197	-1.98549	0.048499	-0.00918323	0.00682032	-1.34645	0.180317	103.976	60.9097	43.066	17.8437	greenyellow	Meth2
cg00155167	VPS13B	8	100.095	157680	+	36.1	NCBI:RefSeq	36.1	TTCCTCCCTCACTTCGCTTGGCGAAGGGTGTTGTACTTGTGAGGAAGTCG	100094670	+	CHS1; COH1; KIAA0532; DKFZp313I0811;	NM_181661.1	GI:34556190	isoform 4 is encoded by transcript variant 4; Cohen syndrome 1; go_component: integral to membrane	vacuolar protein sorting 13B isoform 4	337	TRUE	8:100094185-100095210	-5.87713	-5.96097	-5.77394	-0.187033	0.160167	0.112387	1.42514	0.15569	0.329507	-9.4352	-9.28651	-9.58388	0.297361	0.552749		0.00467597	0.00324973	1.43888	0.151796	-0.00611563	0.00909901	-0.67212	0.502607	45.0734	36.457	8.61636	27.8407	black	Meth1
cg00155485	THRAP2	12	115.199	23389	-	36.1	NCBI:RefSeq	36.1	GAGTGCGATTGCAACAGAGGGTGGGCGTTCGAAGTGCGACCCAGAATCCG	115199526	-	MED13L; FLJ21627; KIAA1025; TRAP240L; PROSIT240; DKFZp781D0112;	NM_015335.2	GI:47575843	protein similar to TRAP240; go_function: receptor activity	thyroid hormone receptor associated protein 2	543	TRUE	12:115198514-115200626	-5.54527	-5.61668	-5.45738	-0.159308	0.161	0.106182	1.51626	0.13105	0.294615	-7.39056	-7.87472	-6.90641	-0.968316	0.00217307		0.00122542	0.00305023	0.401748	0.688312	-0.0112501	0.00927968	-1.21234	0.227411	24.2948	21.9917	2.30307	19.6886	black	Meth1
cg00155609	PRDX2	19	12.7735	7001	-	36.1	NCBI:RefSeq	36.1	CGGGAGGACCCCCTTCAGGCTGCTTTGGCCCGATCCTGACTTTAGTGCTG	12773694	-	PRP; TSA; NKEFB; PRXII; TDPX1; MGC4104;	NM_005809.4	GI:33188450	isoform a is encoded by transcript variant 1; thioredoxin-dependent peroxide reductase 1; thiol-specific antioxidant 1; natural killer-enhancing factor B; thioredoxin peroxidase 1; torin; go_component: cytoplasm; go_function: peroxidase activity; go_function: oxidoreductase activity; go_function: electron transporter activity; go_function: thioredoxin peroxidase activity; go_process: anti-apoptos…	peroxiredoxin 2 isoform a	167	TRUE	19:12772782-12774060	-4.20824	-4.14339	-4.28805	0.14466	-0.161143	0.0766928	-2.10114	0.0368938	0.129796	-4.83483	-4.89024	-4.77942	-0.110818	0.28014		0.000836026	0.00221928	0.376711	0.7068	0.00166475	0.00708812	0.234865	0.814654	13.5728	10.6965	2.87628	7.82026	blue	Meth3
cg00156216	APLP2	11	129.445	334	+	36.1	NCBI:RefSeq	36.1	CGCGGCTCTCAAGCTCACACACTCGGACTCCTCGCTTAGCACACCGCGAC	129445011	+	APPH; APPL2; CDEBP; amyloid;	NM_001642.1	GI:4502146	amyloid precursor protein homolog HSD-2; go_component: nucleus; go_component: integral to membrane; go_component: integral to membrane; go_function: binding; go_function: DNA binding; go_function: protein binding; go_function: serine-type endopeptidase inhibitor activity; go_process: G-protein coupled receptor protein signaling pathway	amyloid beta (A4) precursor-like protein 2	48	TRUE	11:129443634-129446273	-5.40781	-5.36002	-5.46664	0.106621	-0.160678	0.140652	-1.14237	0.254678	0.446391	-9.9187	-9.93655	-9.90086	-0.0356859	0.634845		0.000666241	0.00399624	0.166717	0.867766	-0.00675022	0.0118392	-0.57016	0.569476	9.9495	8.87168	1.07782	7.79385	black	Meth1
cg00156744	STK10	5	171.548	6793	-	36.1	NCBI:RefSeq	36.1	CGGATCGTTGTCAGCGCCCAGAAGGTGAACCTGCACTCGTTCATTTAATC	171547865	-	LOK; PRO2729;	NM_005990.2	GI:47271450	go_function: ATP binding; go_function: nucleotide binding; go_function: transferase activity; go_function: protein serine/threonine kinase activity; go_process: protein amino acid phosphorylation	serine/threonine kinase 10	403	TRUE	5:171546926-171548679	-4.91067	-4.87747	-4.95153	0.0740522	-0.0761684	0.101789	-0.748299	0.455168	0.641145	-5.36924	-5.47745	-5.26102	-0.216434	0.22676		-0.000363661	0.00293686	-0.123826	0.901581	-0.00639174	0.00875478	-0.730086	0.466549	6.15337	3.11729	3.03608	0.0812119	blue	Meth3
cg00158308	OXGR1	13	96.4443	27199	-	36.1	NCBI:RefSeq	36.1	GTCAAATGTCTTCTCGCCCTGGGCTTTTTGTTCCCTAAAATGAAACTTCG	96444605	-	GPR80; GPR99; P2Y15; P2RY15; MGC119206; MGC119207; MGC119208;	NM_080818.3	GI:52426788	G protein-coupled receptor 99; seven transmembrane helix receptor; P2Y-like nucleotide receptor; G protein-coupled receptor 80; go_component: integral to membrane; go_function: receptor activity; go_function: rhodopsin-like receptor activity; go_function: C-X-C chemokine receptor activity; go_function: purinergic nucleotide receptor activity; G-protein coupled; go_process: signal transduction; go…	oxoglutarate (alpha-ketoglutarate) receptor 1	263	FALSE		-4.34108	-4.51408	-4.12817	-0.385911	0.393542	0.158468	2.48342	0.0138435	0.0677696	-4.10201	-4.17349	-4.03053	-0.142958	0.414044		0.00809904	0.00459453	1.76276	0.0795161	-0.00547597	0.0148425	-0.368938	0.712727	0.7304	0.325796	0.404604	-0.0788087	yellow	Meth5
cg00160914	C1orf183	1	112.101	55924	-				CGCAGATTTAATTGTTCAAGCTAAATCTGGCACCGGGAAAACCTGTGTGT	112099942	-	FLJ31105;	NM_198926.1	GI:39545574	isoform 2 is encoded by transcript variant 2; novel human gene mapping to chomosome 1	hypothetical protein LOC55924 isoform 2	844	FALSE		-1.92415	-1.97024	-1.86744	-0.102798	0.106576	0.0425623	2.50401	0.0130871	0.0653401	-3.3264	-3.20217	-3.45062	0.248442	0.0787394		0.000595801	0.00124477	0.478642	0.632733	0.00219535	0.00392934	0.558706	0.577249	0.273202	0.0201633	0.253039	-0.232876	grey	Meth0
cg00162401	GSTA4	6	52.9678	2941	-	36.1	NCBI:RefSeq	36.1	CGCACACTGAGCCAAGAAGGACCCCAGCTCCAGCCAAGGGGCCCACCTCT	52968099	-	GTA4; GSTA4-4; DKFZp686D21185;	NM_001512.2	GI:23065568	glutathione S-alkyltransferase A4; glutathione S-aryltransferase A4; S-(hydroxyalkyl)glutathione lyase A4; glutathione S-aralkyltransferase A4; glutathione transferase A4-4; GST class-alpha; glutathione S-transferase; alpha 4; go_function: transferase activity; go_function: glutathione transferase activity; go_process: metabolism; go_process: response to stress	glutathione S-transferase A4	317	TRUE	6:52967355-52969129	-5.06037	-5.08241	-5.03323	-0.0491814	0.0311484	0.0601921	0.517483	0.605396	0.757435	-5.95489	-6.01333	-5.89645	-0.116876	0.0812039		0.000297208	0.00175553	0.169298	0.865738	0.00358876	0.00556352	0.645051	0.519942	12.4989	9.957	2.54194	7.41506	black	Meth1
cg00162643	DDX58	9	32.5165	23586	-	36.1	NCBI:RefSeq	36.1	ACTCATCGAATTGCACACTCAGATTGTGTGCATTTTACTGTGTCTAAACG	32516322	-	RIG-I; FLJ13599; DKFZp686N19181;	NM_014314.2	GI:27881481	DEAD/H (Asp-Glu-Ala-Asp/His) box polypeptide; RNA helicase; go_function: ATP binding; go_function: helicase activity; go_function: nucleotide binding; go_function: nucleic acid binding; go_function: nucleoside-triphosphatase activity	DEAD/H (Asp-Glu-Ala-Asp/His) box polypeptide RIG-I	170	FALSE		-4.99219	-4.95599	-5.03675	0.0807605	-0.113031	0.0895702	-1.26192	0.208461	0.393949	-9.02871	-8.97071	-9.0867	0.115994	0.808974		0.000958647	0.00259569	0.369322	0.71229	0.0202318	0.00780064	2.59361	0.0104997	24.4475	18.8125	5.63499	13.1775	black	Meth1
cg00164041	HERC5	4	89.5972	51191	+	36.1	NCBI:RefSeq	36.1	CGAAACATAATGTTTGTTGTTGTTTTTAGGGGGCGGAATCGAAAAGGAAA	89597330	+	CEB1;	NM_016323.1	GI:7705930	cyclin-E binding protein 1; ubiquitin ligase; HECT E3 ubiquitin ligase; go_component: intracellular; go_function: ligase activity; go_function: ubiquitin-protein ligase activity; go_process: ubiquitin cycle; go_process: regulation of cyclin dependent protein kinase activity	hect domain and RLD 5	108	TRUE	4:89596390-89598226	-4.34903	-4.36609	-4.32804	-0.038051	0.0665578	0.0704479	0.94478	0.345923	0.542059	-6.16456	-6.32559	-6.00354	-0.322056	0.120648		0.000780773	0.0020411	0.382526	0.70249	-0.00130616	0.00653565	-0.199851	0.841885	5.46339	2.25723	3.20617	-0.94894	blue	Meth3
cg00164898	MAPK11	22	49.0513	5600	-	36.1	NCBI:RefSeq	36.1	ATATTTCTGTCTTGAAAAATACTTCCCATGGTTTACCCCTGGCTTCTTCG	49050906	-	P38B; SAPK2; p38-2; PRKM11; SAPK2B; p38Beta; P38BETA2;	NM_138993.2	GI:47519715	stress-activated protein kinase-2; stress-activated protein kinase-2b; mitogen-activated protein kinase p38 beta; mitogen-activated protein kinase p38-2; go_component: cellular component unknown; go_function: ATP binding; go_function: nucleotide binding; go_function: transferase activity; go_function: MP kinase activity; go_function: MAP kinase activity; go_function: protein serine/threonine kina…	mitogen-activated protein kinase 11	348	TRUE	22:49050256-49052718	-5.33438	-5.48329	-5.15112	-0.332165	0.289283	0.116871	2.47524	0.0141547	0.0688023	-5.40228	-5.63123	-5.17333	-0.457909	0.000762953		-0.00129099	0.00337557	-0.382452	0.702545	-0.00699608	0.0108351	-0.645688	0.519531	6.33047	4.34946	1.98101	2.36846	blue	Meth3
cg00165981	COL4A3BP	5	74.8438	10087	-	36.1	NCBI:RefSeq	36.1	CGGTGGTCTGGTGGAAAGAAAACCCTTGGCACTAGTAGCTCACAAAACCC	74843196	-	CERT; GPBP; CERTL; STARD11;	NM_031361.1	GI:14165451	isoform 2 is encoded by transcript variant 2; START domain containing 11; Goodpasture antigen-binding protein; lipid-transfer protein CERTL; go_component: cellular component unknown; go_function: transferase activity; go_function: protein serine/threonine kinase activity; go_process: immune response; go_process: protein amino acid phosphorylation	alpha 3 type IV collagen binding protein isoform 2	599	TRUE	5:74842164-74843876	-4.97112	-5.05245	-4.87102	-0.181432	0.211381	0.0833957	2.53468	0.0120286	0.0617931	-6.36013	-6.6669	-6.05337	-0.613529	0.0129651		0.000991496	0.00242152	0.409453	0.682659	0.00265494	0.00785143	0.338147	0.735755	12.1667	10.3692	1.79747	8.57173	black	Meth1
cg00167504	BLVRA	7	43.7651	644	+	36.1	NCBI:RefSeq	36.1	CGGGCAGTCTTAACCGAAATGGAGACTTAATTTTTTAGACTGTCTTTTGT	43764797	+	BLVR; BVRA;	NM_000712.3	GI:40353771	go_function: metal ion binding; go_function: oxidoreductase activity; go_function: biliverdin reductase activity; go_function: electron transporter activity; go_process: metabolism; go_process: electron transport	biliverdin reductase A	350	TRUE	7:43764229-43765485	-4.99953	-5.07091	-4.91168	-0.159227	0.17176	0.0578132	2.97095	0.00333634	0.0261759	-5.3125	-5.38519	-5.2398	-0.1454	0.00101697	Yes	-0.000409419	0.00168175	-0.243448	0.807916	-0.00610621	0.00521005	-1.17201	0.243171	4.71931	1.36229	3.35702	-1.99473	blue	Meth3
cg00168082	ABL1	9	132.579	25	+	36.1	NCBI:RefSeq	36.1	CGGGTCACCCAGATTTCAGCGAGTTTGCCCTCGACTCTGACGAAAAGGAA	132579089	+	ABL; JTK7; p150; c-ABL; v-abl;	NM_007313.2	GI:62362411	isoform b is encoded by transcript variant b; Abelson murine leukemia viral (v-abl) oncogene homolog 1; proto-oncogene tyrosine-protein kinase ABL1; bcr/c-abl oncogene protein; abl protein; go_component: nucleus; go_function: ATP binding; go_function: DNA binding; go_function: nucleotide binding; go_function: protein binding; go_function: transferase activity; go_function: protein-tyrosine kinase…	v-abl Abelson murine leukemia viral oncogene homolog 1 isoform b	91	TRUE	9:132577277-132579149	-4.73023	-4.71353	-4.75079	0.0372551	-0.0638124	0.0803463	-0.794217	0.42802	0.617735	-6.26717	-6.16718	-6.36716	0.19998	0.769334		-0.00108292	0.00233379	-0.46402	0.643153	-0.00115496	0.0071298	-0.16199	0.871545	12.3734	10.4896	1.88376	8.60585	black	Meth1
cg00168942	CX40.1	10	35.9344	219770	+	36.1	NCBI:RefSeq	36.1	ATCTCCAGCTCACACCTTTAAGTCTTATGTAGTTAAAGGACATTTATCCG	35934344	+	FLJ90023; RP11-425A6.2;	NM_153368.1	GI:23503308	go_component: connexon complex; go_component: integral to membrane; go_function: connexon channel activity; go_process: cell communication	connexin40.1	92	FALSE		1.19647	1.30332	1.06497	0.238345	-0.237934	0.0540232	-4.4043	1.73585e-05	0.000576609	-1.51362	-0.94428	-2.08295	1.13867	2.59459e-10	Yes	-0.00118554	0.00157884	-0.750893	0.453627	0.00217724	0.00492849	0.441765	0.659336	34.7888	25.8248	8.96399	16.8608	brown	Meth4
cg00169548	BAZ1A	14	34.4149	11177	-	36.1	NCBI:RefSeq	36.1	TTACAAAGTGTCATCATGCTTGTAGGACCCCAGCATTCTTGAAACTAACG	34414604	-	ACF1; WALp1; hACF1; WCRF180; DKFZP586E0518;	NM_013448.2	GI:32967602	isoform a is encoded by transcript variant 1; ATP-dependent chromatin remodeling protein; go_component: nucleus; go_function: protein binding; go_function: zinc ion binding; go_function: metal ion binding; go_process: transcription; go_process: regulation of transcription; DNA-dependent	bromodomain adjacent to zinc finger domain; 1A isoform a	279	FALSE		0.340479	0.291818	0.40037	-0.108553	0.0242416	0.0358948	0.675351	0.50024	0.677882	-2.68182	-2.48399	-2.87965	0.395654	0.795701		-0.00110439	0.00103826	-1.0637	0.288788	-0.0055342	0.00335176	-1.65113	0.100937	11.4721	10.7481	0.723951	10.0242	yellow	Meth5
cg00171126	WRB	21	39.6744	7485	+	36.1	NCBI:RefSeq	36.1	CGCTACTACGGCCTTCAGTCGCCCAGTTGAGACCCCTGTACCTACGCCAG	39674140	+	CHD5;	NM_004627.2	GI:21536427	congenital heart disease 5 protein; go_component: nucleus	tryptophan rich basic protein	252	TRUE	21:39673844-39674770	-4.91447	-4.90152	-4.9304	0.0288759	0.00148004	0.0924536	0.0160085	0.987244	0.993418	-8.53048	-8.90193	-8.15903	-0.742904	0.0143837		0.00241857	0.00267561	0.903932	0.367152	0.0167106	0.0083532	2.00051	0.0473657	33.2787	26.9777	6.30107	20.6766	black	Meth1
cg00171161	NUDT9	4	88.5627	53343	+	36.1	NCBI:RefSeq	36.1	CGCAGGGAACTACCAAGAAAGTGTCAGAGGAAAGGAAAGGTGAAACAGAC	88562759	+	NUDT10; MGC3037;	NM_198038.1	GI:37594456	isoform b is encoded by transcript variant 3; nucleoside diphosphate linked moiety X-type motif 9; ADP-ribose pyrosphosphatase NUDT9; go_component: mitochondrion; go_component: intracellular; go_function: hydrolase activity; go_function: magnesium ion binding; go_function: manganese ion binding; go_function: ADP-ribose diphosphatase activity; go_function: ADP-sugar diphosphatase activity; go_func…	nudix -type motif 9 isoform b	99	TRUE	4:88562342-88563334	-3.99761	-4.0221	-3.96747	-0.05463	0.0681522	0.0474202	1.4372	0.15224	0.324406	-4.14803	-4.3057	-3.99035	-0.315347	7.38872e-07		-0.000567959	0.00137612	-0.412724	0.680264	0.00658733	0.0042737	1.54137	0.125469	4.44619	3.35928	1.08691	2.27237	black	Meth1
cg00174500	CMTM5	14	22.9163	116173	+	36.1	NCBI:RefSeq	36.1	TAGGGGGCTGTGTTGGTGGGCCCTACGAAGATGCTCAGTGCTCGAGATCG	22915857	+	CKLFSF5; FLJ37521;	NM_138460.2	GI:32130531	isoform a is encoded by transcript variant 1; chemokine-like factor super family 5; go_component: membrane; go_component: extracellular space; go_component: integral to membrane; go_function: cytokine activity; go_process: chemotaxis; go_process: sensory perception	chemokine-like factor superfamily 5 isoform a	462	FALSE		2.67034	2.66408	2.67804	-0.0139656	0.0158822	0.0757191	0.209752	0.834077	0.909698	-2.10249	-1.1028	-3.10218	1.99938	2.28753e-20		-0.0015531	0.00221017	-0.702707	0.483081	-0.00143981	0.00690161	-0.208619	0.835046	143.368	102.91	40.4584	62.4516	brown	Meth4
cg00176210	ANK1	8	41.7741	286	-	36.1	NCBI:RefSeq	36.1	GGCGGGTGGGGTGTGCAAAGCTGCTCTTGCTCGCGTGCTGCCTACTGGCG	41774297	-	ANK; SPH1; SPH2;	NM_020475.2	GI:70780352	isoform 4 is encoded by transcript variant 4; ankyrin-R; ankyrin-1; erythrocytic; go_component: cytoskeleton; go_component: cytoskeleton; go_component: actin cytoskeleton; go_component: plasma membrane; go_component: basolateral plasma membrane; go_component: basolateral plasma membrane; go_function: enzyme binding; go_function: protein binding; go_function: spectrin binding; go_function: catalyt…	ankyrin 1 isoform 4	173	TRUE	8:41773929-41775251	-1.50311	-1.5638	-1.42842	-0.13538	0.135719	0.0648641	2.09235	0.0376816	0.131401	-1.09138	-0.814966	-1.3678	0.552834	0.321531		-0.000669903	0.00189939	-0.352693	0.724702	0.00696773	0.00583207	1.19473	0.234199	1.33595	0.386375	0.949573	-0.563198	greenyellow	Meth2
cg00176879	PTPRA	20	2.79153	5786	+	36.1	NCBI:RefSeq	36.1	TAGGTGAGCGGGATCCCGATGTGATAGTCCCGAACAGCATTGAGCACACG	2792830	+	LRP; HLPR; PTPA; HEPTP; HPTPA; RPTPA; PTPRL2; HPTPalpha; R-PTP-alpha;	NM_002836.2	GI:18450367	isoform 1 precursor is encoded by transcript variant 1; protein tyrosine phosphatase; receptor type; alpha polypeptide; PTPase-alpha; Leukocyte common antigen-related peptide (protein tyrosine phosphate); tyrosine phosphatase alpha; PTPLCA-related phosphatase; go_component: integral to plasma membrane; go_function: receptor activity; go_function: hydrolase activity; go_function: transmembrane rec…	protein tyrosine phosphatase; receptor type; A isoform 1 precursor	1305	TRUE	20:2791411-2791616	5.94557	5.91462	5.98367	-0.0690494	0.0778661	0.0912186	0.853621	0.394347	0.588136	5.78129	5.75812	5.80446	-0.0463381	0.0950463		-0.00576345	0.0026047	-2.21272	0.0280836	0.00280764	0.00824268	0.340622	0.733895	61.3737	40.5822	20.7915	19.7907	brown	Meth4
cg00177923	LEPROTL1	8	30.0722	23484	+	36.1	NCBI:RefSeq	36.1	CGGCCGTCCTTTGGATGCACGTGTGATGGCTTTTGGCTTAATTTCACATT	30072487	+	my047;	NM_015344.1	GI:7662509	go_component: membrane; go_component: integral to membrane	leptin receptor overlapping transcript-like 1	290	TRUE	8:30071995-30073279	-6.03492	-6.13876	-5.90712	-0.23164	0.23497	0.0934213	2.51517	0.0126926	0.0638818	-8.30553	-8.48486	-8.1262	-0.358658	0.309123		0.000613071	0.00271259	0.22601	0.821432	-0.00608464	0.00862538	-0.705435	0.481704	9.80869	7.8528	1.95589	5.89691	black	Meth1
cg00180012	LACE1	6	108.723	246269	+	36.1	NCBI:RefSeq	36.1	CGGGTAGGCAGGTAACCACTCTTGAGCCTTTTAAGTTAGCTCACATGACC	108722791	+		NM_145315.3	GI:62241031	CG8520 gene product	lactation elevated 1	169	TRUE	6:108722472-108723166	-4.95854	-4.93189	-4.99135	0.0594511	-0.050584	0.05956	-0.849294	0.396743	0.589959	-5.59939	-5.65662	-5.54216	-0.11446	0.084759		0.00100695	0.00174164	0.578161	0.563826	0.0025284	0.00529724	0.477306	0.633883	5.58497	4.15398	1.43099	2.72299	black	Meth1
cg00182461	PPIL3	2	201.463	53938	-	36.1	NCBI:RefSeq	36.1	CGCACTAGTGGGACAGGGGTCCTGACTCAGACTTAACTGGCTGTGTCTCG	201462244	-		NM_032472.3	GI:19557632	isoform PPIL3a is encoded by transcript variant PPIL3a; cyclophilin-like protein 3; peptidylprolyl cis-trans isomerase-like protein 3; PPIase-like protein 3; go_function: isomerase activity; go_function: peptidyl-prolyl cis-trans isomerase activity; go_process: protein folding	peptidylprolyl isomerase-like protein 3 isoform PPIL3a	317	TRUE	2:201461437-201462585	-4.13363	-4.2446	-3.99704	-0.247553	0.210377	0.0873009	2.40979	0.0168765	0.077084	-6.18951	-6.25869	-6.12033	-0.138365	0.131261		0.00168221	0.00255348	0.658791	0.510811	0.00261683	0.00747921	0.34988	0.726951	39.9627	33.1882	6.77448	26.4137	black	Meth1
cg00183782	MEF2A	15	97.9564	4205	+	36.1	NCBI:RefSeq	36.1	AACCGAATTTTACAAATTTCCTCAACTGGGTCTAAATTAAGCCCCCCTCG	97956185	+	ADCAD1; RSRFC4; RSRFC9;	NM_005587.1	GI:5031906	go_component: nucleus; go_component: nucleus; go_function: sequence-specific DNA binding; go_function: transcription factor activity; go_function: transcription coactivator activity; go_function: transcription factor activity; go_process: transcription; go_process: muscle development; go_process: regulation of transcription; DNA-dependent; go_process: transcription from RNA polymerase II promoter	MADS box transcription enhancer factor 2; polypeptide A (myocyte enhancer factor 2A)	166	FALSE		2.3575	2.38862	2.3192	0.0694103	-0.0518095	0.0638309	-0.811667	0.417957	0.608284	2.17786	2.15413	2.20159	-0.0474621	0.0911456		-0.00119595	0.00186383	-0.641659	0.521852	0.000541556	0.00572515	0.0945925	0.924773	39.9675	22.1279	17.8396	4.28828	black	Meth1
cg00183916	HS3ST3B1	17	14.1457	9953	+	36.1	NCBI:RefSeq	36.1	CGAGTACAGGAACATATAGAGCCAGACGCAGAGCATGGCGAAGAGCAGCG	14145231	+	30ST3B1; 3OST3B1;	NM_006041.1	GI:5174466	go_component: Golgi stack; go_component: integral to plasma membrane; go_function: transferase activity; go_function: heparin-glucosamine 3-O-sulfotransferase activity; go_process: heparan sulfate proteoglycan biosynthesis; enzymatic modification	heparan sulfate D-glucosaminyl 3-O-sulfotransferase 3B1	430	TRUE	17:14144517-14148736	-5.72133	-5.64965	-5.80956	0.159918	-0.133269	0.11321	-1.17719	0.240534	0.430653	-5.66911	-5.89696	-5.44126	-0.455698	0.00525702		0.000873913	0.00319691	0.273362	0.784866	-0.00956028	0.00946019	-1.01058	0.313949	6.64802	2.20248	4.44554	-2.24306	magenta	Meth7
cg00184884	SFI1	22	30.2223	9814	+	36.1	NCBI:RefSeq	36.1	CGCCCCTCGAAACCGATTCTCATTGCTGCTGCTGCAAAGCAACCCGAAGT	30222261	+	PISD; hSfi1p; MGC57874; RP5-858B16.1;	NM_014775.2	GI:55956783	isoform b is encoded by transcript variant 2; homolog of yeast Sfi1	spindle assembly associated Sfi1 homolog isoform b	82	TRUE	22:30221926-30223194	-5.901	-5.90551	-5.89545	-0.0100593	-0.0153808	0.0753914	-0.204012	0.838553	0.912261	-9.04745	-9.15111	-8.9438	-0.207303	0.3868		0.00344881	0.00216192	1.59525	0.112284	-0.0047218	0.0064392	-0.73329	0.464599	8.57988	7.62846	0.951426	6.67703	black	Meth1
cg00184893	ALOXE3	17	7.96243	59344	-	36.1	NCBI:RefSeq	36.1	CGGCCCGGACTGATGCCCTGGAGTGCTTGTCCGCCCACTCCCCAATGTCC	7962532	-	MGC119694; MGC119695; MGC119696;	NM_021628.1	GI:11055995	epidermal lipoxygenase; lipoxygenase-3; go_function: iron ion binding; go_function: metal ion binding; go_function: lipoxygenase activity; go_function: oxidoreductase activity; go_process: electron transport; go_process: leukotriene biosynthesis	arachidonate lipoxygenase 3	102	FALSE		-5.61296	-5.64054	-5.57901	-0.0615219	0.0996278	0.0842382	1.18269	0.23835	0.428044	-7.15951	-7.09514	-7.22389	0.128758	0.987446		0.00268346	0.00245386	1.09357	0.2755	-0.00374838	0.00738788	-0.507369	0.612689	7.56069	6.40705	1.15364	5.25342	black	Meth1
cg00185103	ZNF45	19	49.1227	7596	-	36.1	NCBI:RefSeq	36.1	CGTAGCTTAATCTGAGCCCTGGAGGGTGACTGAGCTCTATTAGCCAGAGA	49121397	-		NM_003425.2	GI:31377804	zinc finger protein 45 (a Kruppel-associated box (KRAB) domain polypeptide); go_component: nucleus; go_function: zinc ion binding; go_function: metal ion binding; go_function: nucleic acid binding; go_function: transcription factor activity; go_process: transcription; go_process: development; go_process: regulation of transcription; DNA-dependent; go_process: regulation of transcription; DNA-depe…	zinc finger protein 45	1329	FALSE		2.27844	2.30693	2.24336	0.0635706	-0.115633	0.065669	-1.76084	0.0798085	0.213934	2.13379	2.21616	2.05142	0.164747	0.140262		-0.00126387	0.00186463	-0.677814	0.498697	-0.00732192	0.0056507	-1.29576	0.197177	90.9603	74.6379	16.3223	58.3156	greenyellow	Meth2
cg00186141	PODXL	7	130.892	5420	-	36.1	NCBI:RefSeq	36.1	CGGGCGGACCCCCAGCCTTGCGTGGTAACTGATAACCATTCACGGCCTCC	130891908	-	PCLP; Gp200;	NM_005397.2	GI:33598949	precursor isoform 2 is encoded by transcript variant 2; go_component: integral to membrane; go_component: integral to plasma membrane; go_function: catalytic activity	podocalyxin-like precursor isoform 2	400	TRUE	7:130890765-130892512	-5.55373	-5.70444	-5.36823	-0.336214	0.306543	0.06742	4.54677	9.47546e-06	0.000370298	-6.17795	-6.19355	-6.16234	-0.0312108	0.214895		-0.000283913	0.00193782	-0.146512	0.883669	-0.0068451	0.00601442	-1.13811	0.257003	8.43214	5.19983	3.23232	1.96751	black	Meth1
cg00186701	TSPYL5	8	98.3597	85453	-	36.1	NCBI:RefSeq	36.1	CGCCCGAGCACTTTCTTCATGACAGATGCCACAAGAGATAACTGGAGGAG	98359352	-	KIAA1750;	NM_033512.2	GI:49410494	go_component: nucleus; go_process: nucleosome assembly	TSPY-like 5	334	TRUE	8:98358472-98359735	-1.78448	-1.86221	-1.68881	-0.173406	0.243951	0.0505437	4.82654	2.77114e-06	0.00014412	-2.64779	-2.37895	-2.91663	0.537677	0.435623		0.000851806	0.0014659	0.581082	0.56186	0.00187828	0.00456323	0.411613	0.681248	2.70776	2.16709	0.540667	1.62642	yellow	Meth5
cg00186954	ST5	11	8.89056	6764	-	36.1	NCBI:RefSeq	36.1	CCAAAATGGCTTCATTCTCCAGTAGGGAATCCTAGAGCTAACCTGTGACG	8889074	-	HTS1; p126; DENND2B; MGC33090;	NM_005418.3	GI:47132528	isoform 1 is encoded by transcript variant 1; DENN/MADD domain containing 2B	suppression of tumorigenicity 5 isoform 1	1482	FALSE		2.16441	2.25517	2.05271	0.202455	-0.241992	0.0700967	-3.45225	0.000679649	0.00873743	1.76133	1.82027	1.7024	0.117875	0.996576		-0.000602652	0.00200585	-0.300447	0.764158	-0.00542909	0.00626941	-0.865965	0.38798	17.101	12.6342	4.46682	8.16734	greenyellow	Meth2
cg00187380	HOXC5	12	52.7137	3222	+	36.1	NCBI:RefSeq	36.1	ATGACCAAACTGCACATGAGCCACGGTAAACTTTAGGACTTCATTTTGCG	52713099	+	CP11; HOX3; HOX3D;	NM_018953.2	GI:24497541	homeobox protein Hox-C5; homeo box C5; go_component: nucleus; go_function: transcription factor activity; go_process: development; go_process: regulation of transcription from RNA polymerase II promoter	homeobox C5	552	TRUE	12:52712802-52715131	-3.28595	-3.25234	-3.32732	0.0749876	-0.0918136	0.0437299	-2.09956	0.0370345	0.129981	-3.85111	-3.67379	-4.02844	0.354645	0.0472489		-0.00018801	0.00127897	-0.147001	0.883284	-0.00434809	0.00400213	-1.08645	0.279136	1.90551	0.0521763	1.85333	-1.80116	grey	Meth0
cg00187686	TCN1	11	59.3908	6947	-	36.1	NCBI:RefSeq	36.1	CGGAAGGCAAATAATAGATATGAAACCCGAAGGTTTAGGACAGGAGACAA	59390594	-	TC1; TCI;	NM_001062.2	GI:21071007	haptocorrin; go_function: binding; go_function: cobalt ion binding; go_function: cobalt ion transporter activity; go_process: ion transport; go_process: cobalt ion transport; go_process: cobalamin transport	transcobalamin I precursor	200	FALSE		-1.4495	-1.56821	-1.3034	-0.264809	0.124993	0.0427295	2.92522	0.00384394	0.0289033	-1.58656	-1.55854	-1.61458	0.0560412	0.903224		-0.00174194	0.00121127	-1.43811	0.152014	-0.00762886	0.00363407	-2.09926	0.0375763	69.505	68.3262	1.17882	67.1474	yellow	Meth5
cg00188348	BANF1	11	65.5251	8815	+	36.1	NCBI:RefSeq	36.1	CGGCAGACTCGTGTCTTAAGAGCCGAGCTCCCCGAAAAAGAAATTCCTAG	65526126	+	BAF; BCRP1; D14S1460; MGC111161;	NM_003860.2	GI:11038645	go_component: nucleus; go_component: chromosome; go_function: DNA binding; go_process: response to virus	barrier to autointegration factor 1	1013	TRUE	11:65525051-65525589	1.47368	1.50847	1.43087	0.0775945	-0.066484	0.029492	-2.25431	0.025272	0.100517	0.572667	0.709366	0.435969	0.273397	2.88182e-06		0.000172978	0.000863309	0.200366	0.841404	0.00446027	0.00276541	1.61288	0.109007	6.05435	4.33877	1.71558	2.62318	brown	Meth4
cg00194146	GFOD1	6	13.5964	54438	-	36.1	NCBI:RefSeq	36.1	CGCAAGGTGACATATATAAGCAACAGGCCTGCGATTGGAATCCAGGCCCC	13595766	-		NM_018988.1	GI:9506674	go_function: oxidoreductase activity; go_process: metabolism; go_process: electron transport	glucose-fructose oxidoreductase domain containing 1	617	TRUE	6:13594141-13597231	-2.48618	-2.50479	-2.46328	-0.0415114	0.00867326	0.0371406	0.233525	0.815595	0.899062	-3.72838	-3.26102	-4.19574	0.934722	6.86263e-05		0.00115424	0.00108251	1.06627	0.287629	-0.00140306	0.00337907	-0.41522	0.678612	2.19064	0.994641	1.196	-0.201358	yellow	Meth5
cg00195561	CHRM4	11	46.3652	1132	-	36.1	NCBI:RefSeq	36.1	CGCTGCCTCCAGGCCTTTGCTGTGGCTACTGCCCCTGGCAGGGCCACTCT	46364683	-	HM4;	NM_000741.2	GI:52426747	muscarinic acetylcholine receptor M4; go_component: plasma membrane; go_component: postsynaptic membrane; go_component: integral to plasma membrane; go_function: receptor activity; go_function: rhodopsin-like receptor activity; go_function: muscarinic acetylcholine receptor activity; go_process: cell proliferation; go_process: acetylcholine receptor signaling; muscarinic pathway	cholinergic receptor; muscarinic 4	477	FALSE		2.78236	2.81724	2.73943	0.077809	-0.0545921	0.0641076	-0.85157	0.395482	0.588976	2.13165	2.11457	2.14874	-0.0341638	0.0109338		-0.00173301	0.00186079	-0.93133	0.352841	0.00408677	0.00590591	0.69198	0.490088	94.7665	72.2296	22.537	49.6926	brown	Meth4
cg00197641	MRPL52	14	22.3693	122704	+	36.1	NCBI:RefSeq	36.1	CGGGTAAGCGCTGATCTGGCAGTTAACTCCACTGGGGAGATTTTCACCTA	22368936	+		NM_178336.1	GI:31083034	isoform a is encoded by transcript variant 1; go_function: structural constituent of ribosome	mitochondrial ribosomal protein L52 isoform a	365	TRUE	14:22369247-22369463	-4.84807	-4.87831	-4.81086	-0.0674518	0.0820227	0.0509648	1.6094	0.109122	0.261505	-4.84271	-4.91935	-4.76607	-0.153282	0.00472543		0.000740755	0.00148593	0.498511	0.618688	-0.00258913	0.00448918	-0.576748	0.56503	9.09663	2.33973	6.75689	-4.41716	green	Meth6
cg00200063	USP32	17	55.8247	84669	-	36.1	NCBI:RefSeq	36.1	CGGTCTTCCATGTTAGGTCCCGGCAACTGCCACACTAACCGTCAGCTGCT	55824368	-	USP10; NY-REN-60;	NM_032582.3	GI:44889413	go_function: calcium ion binding; go_function: ubiquitin thiolesterase activity; go_function: cysteine-type endopeptidase activity; go_process: ubiquitin cycle; go_process: ubiquitin-dependent protein catabolism	ubiquitin specific protease 32	355	TRUE	17:55823701-55825121	-5.58153	-5.52592	-5.64998	0.124065	-0.109553	0.0954067	-1.14828	0.25224	0.444045	-7.32173	-7.50015	-7.14331	-0.356834	0.208615		0.00446078	0.0027501	1.62204	0.106419	0.00443039	0.00773851	0.572512	0.567887	2.82785	2.33243	0.495418	1.83702	black	Meth1
cg00201234	FBLN2	3	13.566	2199	+	36.1	NCBI:RefSeq	36.1	TGTACAGATGCGGGCACAGAGGCCGGCGCGGGGTGGGGGCCAGGGGTCCG	13565625	+		NM_001004019.1	GI:51873052	precursor; isoform a is encoded by transcript variant 1; go_component: extracellular space; go_component: extracellular matrix (sensu Metazoa); go_component: extracellular matrix (sensu Metazoa); go_function: calcium ion binding; go_function: calcium ion binding; go_function: extracellular matrix structural constituent	fibulin 2 precursor; isoform a	343	TRUE	3:13565308-13566364	-6.25527	-6.38165	-6.09973	-0.281917	0.312044	0.0880467	3.54408	0.000491508	0.00687677	-6.02512	-6.27862	-5.77162	-0.507	0.0435503	Yes	0.00331817	0.00254044	1.30614	0.193052	-0.00469691	0.00727431	-0.645685	0.519533	3.3197	2.20173	1.11797	1.08375	black	Meth1
cg00202702	MGC13040	11	101.423	85016	+	36.1	NCBI:RefSeq	36.1	GCCATCGTGCTCTCGGCTGGGTGGATGCCTGGGCCGTTTCCATGGAGACG	101423409	+		NM_032930.1	GI:14249725		hypothetical protein LOC85016	42	TRUE	11:101423103-101423893	-6.01248	-6.07842	-5.93132	-0.147096	0.151127	0.0736024	2.05328	0.0413598	0.138844	-6.21353	-6.33574	-6.09132	-0.244427	0.24717		0.00152164	0.002144	0.709719	0.47873	-0.00528283	0.00650541	-0.812066	0.418122	8.39772	6.75256	1.64516	5.10739	black	Meth1
cg00204262	ECH1	19	44.015	1891	-	36.1	NCBI:RefSeq	36.1	GATTACCTGGCACCAGAGTTCATGTTCTTAGCCTGGCGCAGTGGCTCACG	44014337	-	HPXEL;	NM_001398.2	GI:70995210	dienoyl-CoA isomerase; delta3;5-delta2;4-dienoyl-CoA isomerase; peroxisomal enoyl-CoA hydratase 1; go_component: mitochondrion; go_component: peroxisome; go_function: catalytic activity; go_function: isomerase activity; go_function: protein binding; go_function: enoyl-CoA hydratase activity; go_process: metabolism; go_process: lipid metabolism; go_process: fatty acid metabolism; go_process: fatty…	peroxisomal enoyl-coenzyme A hydratase-like protein	661	TRUE	19:44014982-44015755	3.23289	3.25816	3.20179	0.0563714	-0.0609815	0.0506997	-1.2028	0.230491	0.418862	2.58406	2.65075	2.51736	0.133391	0.992011		-0.00103051	0.0014751	-0.698601	0.485638	-0.000992463	0.00459863	-0.215817	0.829442	28.8843	9.07791	19.8063	-10.7284	green	Meth6
cg00206052	RP11-529I10.4	10	103.338	25911	+	36.1	NCBI:RefSeq	36.1	TGGCGGTGACGGGCTGGTTGGAGAGTCTGCGGACAGCCCAGAAGACTGCG	103338079	+	DKFZP566F084;	NM_015448.1	GI:39930354	synonym: DKFZP566F084	DPCD protein	54	TRUE	10:103337568-103338332	-5.25078	-5.31587	-5.17067	-0.145205	0.114473	0.105225	1.08789	0.277966	0.472024	-6.84768	-6.81647	-6.8789	0.062428	0.982881		-0.000579715	0.00307093	-0.188775	0.850466	0.0110514	0.00958146	1.15342	0.250691	11.236	9.31929	1.91674	7.40255	black	Meth1
cg00207534	KIAA0174	16	70.487	9798	+	36.1	NCBI:RefSeq	36.1	CGCCGAGGATGCCACACTCACCTAACCGAATCCTGCCGTGAACGCAGCAG	70486947	+	MGC117220;	NM_014761.2	GI:41281488	go_component: ER-Golgi intermediate compartment; go_function: molecular function unknown	putative MAPK activating protein PM28	66	TRUE	16:70486249-70487758	-5.15618	-5.17643	-5.13125	-0.0451741	0.0862387	0.105495	0.817467	0.414644	0.605731	-9.64179	-9.92408	-9.3595	-0.564574	0.124458		0.0043247	0.00304877	1.41851	0.157647	0.00269612	0.00927032	0.290834	0.771606	33.0008	28.1531	4.84773	23.3054	black	Meth1
cg00208830	LAMC2	1	181.421	3918	+	36.1	NCBI:RefSeq	36.1	CGATACTCAGTCTTTATAGGGAGGTTGGCCAGTCAATAGGTTACTTTATG	181422022	+	B2T; EBR2; BM600; EBR2A; LAMB2T; LAMNB2;	NM_005562.1	GI:5031846	isoform a precursor is encoded by transcript variant 1; nicein-100kDa; kalinin-105kDa; BM600-100kDa; laminin; gamma 2 (nicein (100kD); kalinin (105kD); BM600 (100kD); Herlitz junctional epidermolysis bullosa)); nicein (100kDa); go_component: laminin-5; go_component: basement membrane; go_function: heparin binding; go_function: protein binding; go_function: structural molecule activity; go_process…	laminin; gamma 2 isoform a precursor	621	FALSE		2.01451	2.01686	2.01163	0.00523332	-0.0153439	0.05293	-0.289891	0.772203	0.872717	0.597151	0.586501	0.6078	-0.0212983	0.791289		-0.00168867	0.0015374	-1.09839	0.273395	-0.00841194	0.00471137	-1.78545	0.0763373	81.5867	37.641	43.9457	-6.30476	greenyellow	Meth2
cg00208967	OLFM2	19	9.90892	93145	-	36.1	NCBI:RefSeq	36.1	TCCCGAAAGTGAGGCTAGACAAGGACGCCCTTCATATGCAAATGGCTTCG	9908070	-	NOE2; OlfC; NOELIN2; NOELIN2_V1;	NM_058164.1	GI:17157992	neuronal olfactomedin related ER localized protein 2; noelin 2; go_component: membrane; go_function: latrotoxin receptor activity	olfactomedin 2	854	TRUE	19:9908693-9909096	-3.00099	-3.07867	-2.90539	-0.173281	0.142821	0.0426492	3.34873	0.000971786	0.0111436	-4.43087	-4.34152	-4.52022	0.178694	0.306409		-0.00231502	0.00123468	-1.875	0.062296	-0.00314711	0.00397167	-0.792388	0.429466	4.35533	1.87779	2.47754	-0.599757	yellow	Meth5
cg00209066	BRD1	22	48.6049	23774	-	36.1	NCBI:RefSeq	36.1	CTGGTGAGGGTCTCTGCAAGCAGCGAGGGGTTCCTGGGGGTCACCCCTCG	48604456	-	BRL; BRPF1; BRPF2; DKFZP434B094; DKFZp686F0325;	NM_014577.1	GI:11321641	BR140-like gene; bromodomain-containing 1; bromodomain containing protein 1 variant; go_component: nucleus; go_function: protein binding; go_function: zinc ion binding; go_function: metal ion binding; go_process: regulation of transcription; DNA-dependent	bromodomain containing protein 1	471	FALSE		3.41357	3.48932	3.32032	0.169	-0.146805	0.0451567	-3.25102	0.00135151	0.0140294	3.18124	3.21413	3.14835	0.0657742	0.00744156	Yes	0.000914886	0.00131886	0.693695	0.488704	-0.000726316	0.00429871	-0.168961	0.866069	14.9976	8.07181	6.92581	1.146	brown	Meth4
cg00209951	DENND2C	1	115.014	163259	-	36.1	NCBI:RefSeq	36.1	CGCCTCAAGTCCGCTGTATGGCCAGAACCTTGCCAGGACCTCGGTCACTG	115014255	-	FLJ37099; dJ1156J9.1; RP5-1156J9.1; DKFZp686G0351; DKFZp686N1631; DKFZp779P1149;	NM_198459.2	GI:45356146	synonyms: FLJ37099; dJ1156J9.1; RP5-1156J9.1; DKFZp686G0351; DKFZp686N1631; DKFZp779P1149	DENN/MADD domain containing 2C	102	TRUE	1:115013625-115014939	-3.40377	-3.47147	-3.32046	-0.151004	0.171047	0.0665621	2.56973	0.0109129	0.0576878	-3.43338	-3.64661	-3.22015	-0.42646	7.06965e-07		0.00124282	0.0019264	0.645152	0.519591	-0.00538257	0.00592429	-0.908561	0.365132	30.2514	24.4888	5.76256	18.7263	black	Meth1
cg00210842	APAF1	12	97.5637	317	+	36.1	NCBI:RefSeq	36.1	CGCCCTCCCCACTAAGACCTAGGCGCAAAGGCTTGGGTAAGTTGACCTCC		+	9606;	NT_019546.15	apoptotic protease activating factor isoform e	isoform e is encoded by transcript variant 5; apoptotic protease activating factor; apoptotic protease activating factor 1; go_component: cytosol; go_component: intracellular; go_function: ATP binding; go_function: protein binding; go_function: protein binding; go_function: nucleotide binding; go_function: caspase activator activity; go_process: regulation of apoptosis; go_process: nervous system…			TRUE	12:97561659-97563710	-4.32329	-4.3575	-4.28118	-0.0763233	0.0695486	0.0666401	1.04364	0.297923	0.492868	-4.856	-4.95498	-4.75702	-0.197962	0.000278169		0.00188073	0.00193526	0.971819	0.332351	-0.00386864	0.00599248	-0.645582	0.519599	17.9405	15.1025	2.83809	12.2644	black	Meth1
cg00211661	CENTD2	11	72.1113	116985	-	36.1	NCBI:RefSeq	36.1	TCCCTGGTCTTCCTGGAGGCTGATCACTTGTTGCCAGGGCAGAACTTGCG	72111028	-	ARAP1; KIAA0782;	NM_015242.2	GI:21264595	isoform b is encoded by transcript variant 2; ARF-GAP; RHO-GAP; ankyrin repeat; and pleckstrin homology domains-containing protein 1; go_function: zinc ion binding; go_function: metal ion binding; go_function: protein binding; go_function: GTPase activator activity; go_process: signal transduction; go_process: regulation of GTPase activity	centaurin delta 2 isoform b	239	FALSE		-4.68712	-4.74532	-4.61548	-0.129838	0.0952741	0.0651184	1.46309	0.145029	0.314109	-6.23891	-6.2909	-6.18692	-0.103983	0.249515		-0.000514334	0.00188804	-0.272417	0.785591	0.00249549	0.00578485	0.431384	0.666848	2.9889	1.02161	1.96729	-0.945677	yellow	Meth5
cg00212549	SEMA5B	3	124.23	54437	-	36.1	NCBI:RefSeq	36.1	CGAGTGAGAAAGACAAAGGATTTGAAAAATTAAAACCAGGAAAGTGTGAT	124230142	-	SemG; SEMAG; FLJ10372; KIAA1445;	NM_018987.1	GI:39930366	isoform 2 is encoded by transcript variant 2; go_component: membrane; go_component: integral to membrane; go_function: receptor activity; go_process: cell differentiation; go_process: nervous system development	semaphorin 5B isoform 2	168	FALSE		-4.26211	-4.24734	-4.28029	0.0329472	-0.0180679	0.0767725	-0.235343	0.814186	0.898663	-5.92611	-6.14565	-5.70658	-0.439065	0.0265099		0.000352917	0.00219776	0.16058	0.872591	0.00043154	0.00682154	0.0632614	0.949648	19.9472	7.61359	12.3336	-4.72006	purple	Meth8
cg00213044	KRT6C	12	51.1727	140446	-	36.1	NCBI:RefSeq	36.1	CGACAAGGTGAGCCAGTGCCATGCCCTCCATGGGGCACTTCAGGGTCCCC	51173240	-	K6C; CK6C;	NM_058242.1	GI:17505188	keratin; epidermal type II; K6C; cytokeratin 6C; type II keratin isoform K6c; go_component: intermediate filament; go_function: structural molecule activity; go_process: cytoskeleton organization and biogenesis	keratin 6C	535	FALSE		2.61317	2.68254	2.52778	0.15476	-0.138221	0.0504865	-2.73777	0.00674923	0.0419687	-0.46414	-0.243488	-0.684792	0.441303	2.42036e-15	Yes	-0.0021688	0.00145685	-1.48869	0.138192	0.00135426	0.00472927	0.286358	0.775024	70.0419	62.4491	7.5928	54.8562	brown	Meth4
cg00213331	SIL1	5	138.491	64374	-	36.1	NCBI:RefSeq	36.1	CGGCCATCAGCAGCCCAAGCAGCATGCCCAGAGGAGCCATCCTAGATGAA	138491447	-	BAP;	NM_022464.3	GI:31543622	BiP-associated protein	endoplasmic reticulum chaperone SIL1; homolog of yeast	85	FALSE		2.86233	2.85479	2.87162	-0.0168357	0.0528317	0.0672653	0.785422	0.433145	0.621863	2.87404	2.92439	2.8237	0.100683	0.00373683		-0.00121819	0.00195333	-0.623646	0.533592	-0.00397269	0.00634949	-0.625671	0.532542	147.531	81.2621	66.2692	14.993	brown	Meth4
cg00213714	TRIM32	9	118.489	22954	+	36.1	NCBI:RefSeq	36.1	TTCTGGCTTATCTCCTGACTTACTGAGTGAACTTGAGCAGGTCCCTTTCG	118489430	+	HT2A; TATIP; LGMD2H;	NM_012210.2	GI:15208649	zinc-finger protein HT2A; tripartite motif protein TRIM32; Limb-girdle muscular dystrophy 2H; limb girdle muscular dystrophy 2H (autosomal recessive); muscular dystrophy; Hutterite type; go_component: nucleus; go_component: nucleus; go_component: ubiquitin ligase complex; go_function: ligase activity; go_function: zinc ion binding; go_function: metal ion binding; go_function: nucleic acid binding…	TAT-interactive protein; 72-KD	239	TRUE	9:118489047-118489861	-3.87493	-3.87669	-3.87276	-0.00393045	-0.0120239	0.0554087	-0.217003	0.828429	0.906707	-5.46057	-5.53118	-5.38996	-0.141224	0.151355		-4.52e-05	0.00161071	-0.0280882	0.977621	-0.000540043	0.00505385	-0.106858	0.915054	1.62637	0.157489	1.46888	-1.31139	greenyellow	Meth2
cg00214346	PRKAR1A	17	64.0201	5573	+	36.1	NCBI:RefSeq	36.1	CGCCTCGCTCTGGCCAGAACCGTCGCCTTAGCAACCTTAAGGGCGCAACA	64019705	+	CAR; CNC1; PKR1; TSE1; PRKAR1; MGC17251; DKFZp779L0468;	NM_002734.3	GI:47132579	tissue-specific extinguisher 1; cAMP-dependent protein kinase type I-alpha regulatory chain; cAMP-dependent protein kinase regulatory subunit RIalpha; protein kinase A type 1a regulatory subunit; go_component: cAMP-dependent protein kinase complex; go_function: 3 ;5prime-cAMP binding; go_function: nucleotide binding; go_function: protein binding; go_function: cAMP-dependent protein kinase regulat…	cAMP-dependent protein kinase; regulatory subunit alpha 1	407	TRUE	17:64019294-64021151	-5.73357	-5.78618	-5.66882	-0.117361	0.099563	0.0834462	1.19314	0.234242	0.423363	-7.40623	-7.43535	-7.37712	-0.0582308	0.82453		0.00370485	0.00240578	1.53998	0.125195	0.0057068	0.00733022	0.778531	0.437561	22.1638	19.1713	2.99253	16.1788	black	Meth1
cg00214794	KRT17	17	37.0341	3872	-	36.1	NCBI:RefSeq	36.1	CGGCCTGGGCAGCACCCTCGGGGGTAGCAGCTACTCCAGCTGCTACAGCT	37034335	-	PC; K17; PC2; PCHC1;	NM_000422.1	GI:4557700	go_component: intermediate filament; go_function: protein binding; go_function: structural constituent of cytoskeleton; go_process: epidermis development	keratin 17	186	FALSE		0.876968	0.884843	0.867276	0.0175663	-0.0645081	0.0389246	-1.65726	0.0990506	0.245718	-0.665991	-0.46876	-0.863221	0.394461	0.00215238		-0.00170028	0.00112387	-1.51288	0.131938	0.000964664	0.0034933	0.276147	0.78284	1.11697	0.960394	0.156579	0.803815	yellow	Meth5
cg00214855	C6orf79	6	13.9219	63933	-	36.1	NCBI:RefSeq	36.1	CTGGGGCGGGGAGTTGGTGCCCGCCCACTCCTAGGGTCTGCTTTTGGGCG	13922779	-	FLJ20958;	NM_022102.1	GI:13430855	isoform 2 is encoded by transcript variant 2	hypothetical protein LOC63933 isoform 2	853	TRUE	6:13921830-13923092	-2.61245	-2.6569	-2.55775	-0.0991469	0.0970491	0.0764289	1.26979	0.205648	0.390748	-2.895	-3.05137	-2.73864	-0.312737	1.88951e-06		0.00126495	0.00222597	0.568267	0.570511	-0.00271819	0.00681692	-0.398742	0.690686	62.0379	53.9404	8.09753	45.8429	black	Meth1
cg00215066	MYO9B	19	17.0733	4650	+	36.1	NCBI:RefSeq	36.1	CAGGAGCCTGAGGTCACATTGAAGGACAGACAGACCCTCACGGGATGTCG	17073528	+	MYR5; myosin; CELIAC4;	NM_004145.2	GI:33356169	celiac disease 4; go_component: myosin; go_function: ATP binding; go_function: actin binding; go_function: zinc ion binding; go_function: metal ion binding; go_function: calmodulin binding; go_function: nucleotide binding; go_function: diacylglycerol binding; go_function: ATPase activity; coupled; go_function: microfilament motor activity; go_function: Rho GTPase activator activity; go_process: i…	myosin IXB	212	FALSE		3.91233	3.93556	3.88374	0.0518108	-0.0535656	0.0572284	-0.935996	0.350415	0.546603	3.88562	3.85358	3.91766	-0.0640806	0.022177		-0.00188033	0.00166105	-1.13202	0.259024	-0.0029924	0.00516718	-0.579116	0.563435	46.8351	23.2273	23.6078	-0.380546	greenyellow	Meth2
cg00216361	GAP43	3	116.825	2596	+	36.1	NCBI:RefSeq	36.1	TTAGCTCTACCTGTTTGGTTCTTCTCATACAGCACAGCATGGTTGTCTCG	116825142	+	B-50; PP46;	NM_002045.2	GI:28872807	neuron growth-associated protein 43; neuromodulin; nerve growth-related peptide GAP43; axonal membrane protein GAP-43; protein F1; calmodulin-binding protein P-57; neural phosphoprotein B-50; go_component: membrane; go_function: calmodulin binding; go_process: cell differentiation; go_process: response to wounding; go_process: regulation of cell growth; go_process: nervous system development; go_…	growth associated protein 43	75	TRUE	3:116824820-116825288	-4.73705	-4.76793	-4.69904	-0.0688874	0.0746389	0.0486469	1.5343	0.126552	0.28777	-5.15822	-5.20063	-5.1158	-0.0848307	0.165709		2.08e-05	0.00141066	0.0147427	0.988253	0.00286189	0.00437113	0.654726	0.513711	8.13599	6.58945	1.54654	5.04291	black	Meth1
cg00216758	C11orf35	11	0.550589	256329	-	36.1	NCBI:RefSeq	36.1	CGGGATCTCAAGCCAGAGACCCTTCCTGGGCGGGAACCCGCCACACTAGA	550779	-	MGC35138;	NM_173573.1	GI:27734828	go_function: two-component sensor molecule activity; go_process: two-component signal transduction system (phosphorelay)	hypothetical protein LOC256329	190	TRUE	11:550330-551726	-4.4529	-4.48804	-4.40966	-0.0783764	0.0981394	0.0556325	1.76407	0.0792629	0.212998	-4.63898	-4.65481	-4.62316	-0.0316483	0.0478903		0.000816891	0.00161315	0.506396	0.613154	-0.00787763	0.00528459	-1.49068	0.138279	9.39462	5.24574	4.14887	1.09687	blue	Meth3
cg00217795	DIO2	14	79.7474	1734	-	36.1	NCBI:RefSeq	36.1	CGGCTCAACAGCAGCACCACGTGCTTGAGCAGAATGACCGAGTCATAGAG	79748278	-	D2; SelY; TXDI2;	NM_000793.3	GI:55749969	isoform a is encoded by transcript variant 2; thyroxine deiodinase; type II; type 2 iodothyronine deiodinase; type II iodothyronine deiodinase; go_component: membrane; go_component: integral to membrane; go_function: selenium binding; go_function: selenium binding; go_function: thyroxine 5prime-deiodinase activity; go_function: thyroxine 5prime-deiodinase activity; go_process: hormone biosynthesi…	deiodinase; iodothyronine; type II isoform a	837	TRUE	14:79747335-79747567	0.0430166	0.0633706	0.0179654	0.0454052	-0.0253276	0.05033	-0.503231	0.615362	0.765439	-0.383127	-0.26113	-0.505124	0.243993	0.256642		3.62e-05	0.00146714	0.0246527	0.980357	0.00284678	0.00465228	0.611912	0.541582	0.16231	0.0360228	0.126287	-0.0902646	brown	Meth4
cg00221494	FARP1	13	97.5926	10160	+	36.1	NCBI:RefSeq	36.1	AGGTAACGCGGCAGCTGCTGGGTGGGGACGGTGACTGTGCCCCTAGATCG	97593435	+	CDEP; PLEKHC2; MGC87400;	NM_005766.2	GI:48928036	isoform 1 is encoded by transcript variant 1; chondrocyte-derived ezrin-like protein; go_component: membrane; go_component: cytoplasm; go_component: cytoskeleton; go_component: cytoskeleton; go_function: binding; go_function: cytoskeletal protein binding; go_function: Rho guanyl-nucleotide exchange factor activity	FERM; RhoGEF; and pleckstrin domain protein 1 isoform 1	841	TRUE	13:97592322-97594649	-6.17691	-6.18319	-6.16919	-0.013994	0.0319977	0.090045	0.355352	0.722704	0.838588	-5.7253	-5.80958	-5.64102	-0.16856	0.74973		0.00449382	0.00258767	1.73662	0.084041	0.00321899	0.00729682	0.441149	0.65978	23.4431	20.3165	3.12666	17.1898	black	Meth1
cg00223186	ACBD6	1	178.739	84320	-	36.1	NCBI:RefSeq	36.1	CGCAGAGCAGTGATTCCACTCATCAGTCACACAGTAAGACGGGACAGCCC	178738102	-	MGC2404;	NM_032360.2	GI:34147419	go_function: acyl-CoA binding	acyl-Coenzyme A binding domain containing 6	721	TRUE	1:178737843-178739044	-5.12489	-5.13758	-5.10928	-0.0283069	-0.00117502	0.110056	-0.0106766	0.991492	0.995407	-7.0195	-6.99985	-7.03915	0.0392988	0.842392		0.00285251	0.00319527	0.892729	0.373108	0.00843469	0.0104647	0.806012	0.421593	19.7699	16.5196	3.25026	13.2694	black	Meth1
cg00223950	RBAF600	1	19.4088	23352	-	36.1	NCBI:RefSeq	36.1	TTCACGGGGCTGCCCCTTGGGTCAAGTCACAGATGAGTTTGCATTTCTCG	19409329	-	p600; KIAA0462; KIAA1307; RP5-1126H10.1;	NM_020765.1	GI:24416001	retinoblastoma-associated factor 600-like protein; go_function: binding; go_function: ubiquitin-protein ligase activity; go_process: ubiquitin cycle	retinoblastoma-associated factor 600	520	TRUE	1:19408619-19409783	-4.47248	-4.48448	-4.45771	-0.0267678	-0.00327733	0.0533264	-0.0614579	0.951057	0.973558	-4.47738	-4.56229	-4.39247	-0.169823	0.00211152		0.000938263	0.00156003	0.60144	0.548249	-0.00124949	0.00506652	-0.246618	0.805563	7.87016	2.34129	5.52887	-3.18758	green	Meth6
cg00224234	RNMTL1	17	0.632443	55178	+	36.1	NCBI:RefSeq	36.1	GTTTGTCGTGCGACCGTTGCTGCAGGTGGTCCAGGCTTGGGACCTTGACG	632263	+	HC90; FLJ10581;	NM_018146.2	GI:21359921	putative RNA methyltransferase; go_function: RNA binding; go_function: transferase activity; go_function: RNA methyltransferase activity; go_process: RNA processing	RNA methyltransferase like 1	180	TRUE	17:631822-633084	-6.34151	-6.34804	-6.33347	-0.0145677	0.0133989	0.0886897	0.151077	0.880069	0.936016	-6.46566	-6.40297	-6.52836	0.125385	0.341471		0.00213542	0.00256495	0.832537	0.40613	0.00797137	0.00774946	1.02864	0.305412	1.89977	0.597831	1.30194	-0.704108	blue	Meth3
cg00224508	CDC42SE1	1	149.298	56882	-	36.1	NCBI:RefSeq	36.1	TCGATTCTTTCTTTCTCTCCAGCTGCTTCATGTGAGGGCTTGTCAGGCCG	149298674	-	SCIP1; SPEC1;	NM_020239.2	GI:12965169	small protein effector 1 of Cdc42; 1300002M12Rik; go_component: plasma membrane; go_function: protein binding; go_function: GTPase inhibitor activity; go_process: signal transduction	CDC42 small effector 1	727	FALSE		-4.97379	-5.02	-4.91692	-0.103078	0.125889	0.0536525	2.34637	0.0199456	0.086045	-5.57938	-5.60918	-5.54957	-0.0596091	0.362185		0.00134936	0.00156552	0.861924	0.389793	-0.00598324	0.00508563	-1.1765	0.241378	7.11481	2.10801	5.0068	-2.89879	green	Meth6
cg00226904	SERPINB5	18	59.308	5268	+	36.1	NCBI:RefSeq	36.1	CCCTTTTTCCTTAACAAATTTGTAAAATTTGTCAGCTGAAAGGGGCCTCG		+	PI5; maspin;	NT_025028.13	serine (or cysteine) proteinase inhibitor; clade B (ovalbumin); member 5	protease inhibitor 5 (maspin); go_function: serine-type endopeptidase inhibitor activity; go_process: cell motility			TRUE	18:59308015-59308744	2.13125	2.10088	2.16864	-0.0677633	0.0606143	0.0668991	0.906055	0.366008	0.561443	-0.23521	0.206538	-0.676958	0.883495	1.17374e-09		-0.00173192	0.00194861	-0.888799	0.375212	-0.00193144	0.00597583	-0.323209	0.747016	61.4611	41.169	20.2921	20.877	greenyellow	Meth2
cg00229387	TJAP1	6	43.5539	93643	+	36.1	NCBI:RefSeq	36.1	TGTCACTGGAAGCCACCTTACCCGCTCTGGGGTTGGACTGGGGCAAGTCG	43553289	+	PILT; TJP4; RP3-337H4.1; DKFZp686F06131;	NM_080604.1	GI:18079315	protein incorporated later into tight junctions; go_component: Golgi stack; go_component: tight junction; go_function: protein binding	tight junction protein 4 (peripheral)	631	FALSE		0.497799	0.48864	0.509071	-0.0204313	0.0527091	0.0332476	1.58535	0.114482	0.269367	-2.1614	-1.96116	-2.36164	0.40048	0.186727		-0.00154992	0.000960998	-1.61282	0.108409	0.000613167	0.00307194	0.199602	0.842079	7.51106	6.24612	1.26494	4.98119	brown	Meth4
cg00230271	MGC16169	4	107.457	93627	-	36.1	NCBI:RefSeq	36.1	CGGCTTAGTGCACCAGACGCTGCATTTCAGGTGCTCCTACAAAAGAGGCC	107456834	-	HSPC302;	NM_033115.2	GI:34147455	go_function: ATP binding; go_function: protein kinase activity; go_function: protein serine/threonine kinase activity; go_process: protein amino acid phosphorylation	hypothetical protein LOC93627	202	TRUE	4:107456550-107457437	-4.28558	-4.28693	-4.28391	-0.00302033	-0.0135488	0.078639	-0.172292	0.863384	0.92597	-5.36745	-5.45297	-5.28192	-0.171052	0.0067133		0.0016416	0.002273	0.722221	0.471028	0.00637164	0.00718158	0.887219	0.376472	47.2044	39.5414	7.66296	31.8785	black	Meth1
cg00230368	IGF2R	6	160.31	3482	+	36.1	NCBI:RefSeq	36.1	CGGGTGCTTCCCAGGTTAGAGCAACTGTTCCCAACCTCGATCGACCAGTA	160310121	+	MPRI; CD222; CIMPR; M6P-R;	NM_000876.1	GI:4504610	cation-independent mannose-6 phosphate receptor; insulin-like growth factor-2 receptor (mannose-6-phosphate receptor; cation-independent); go_component: lysosome; go_component: membrane; go_component: endosome; go_component: integral to plasma membrane; go_component: trans-Golgi network transport vesicle; go_function: transporter activity; go_function: receptor activity; go_function: insulin-like…	insulin-like growth factor 2 receptor	298	TRUE	6:160309645-160311025	-4.98067	-5.06761	-4.87367	-0.193948	0.202741	0.0578803	3.50277	0.000569109	0.00769081	-5.21698	-5.23744	-5.19651	-0.0409368	0.978317		0.00108327	0.00167245	0.647716	0.517934	-0.000759941	0.00530781	-0.143174	0.886357	10.9789	5.0249	5.95399	-0.929093	blue	Meth3
cg00230502	CCDC60	12	118.257	160777	+	36.1	NCBI:RefSeq	36.1	CGTGGGGGCGGGGTCATGGGGGTCGTGAACTCTCCCAGGTTGCTGGGACG	118256900	+	MGC39827;	NM_178499.2	GI:31341910	synonym: MGC39827	hypothetical protein LOC160777	136	TRUE	12:118256646-118257076	-3.58607	-3.68804	-3.46057	-0.227468	0.244662	0.0666565	3.67049	0.000311285	0.00497741	-4.1317	-3.83699	-4.42641	0.589422	0.190575		0.000643751	0.00193705	0.332335	0.739995	0.00143428	0.00598804	0.239524	0.811047	2.30093	0.135484	2.16545	-2.02997	grey	Meth0
cg00231140	ACAA2	18	45.5937	10449	-	36.1	NCBI:RefSeq	36.1	GGGTTTTCTCCTTAACCCAAACAAGCCTTTCGGGCTGGGTTTTTATCACG	45593900	-	DSAEC;	NM_006111.1	GI:5174428	mitochondrial 3-oxoacyl-CoA thiolase; beta ketothiolase; go_component: mitochondrion; go_function: transferase activity; go_function: acyltransferase activity; go_function: acetyl-CoA C-acyltransferase activity; go_function: 3-oxoacyl-[acyl-carrier protein] reductase activity; go_process: lipid metabolism; go_process: fatty acid metabolism	acetyl-coenzyme A acyltransferase 2	200	TRUE	18:45593287-45595054	-5.4183	-5.51107	-5.30411	-0.206962	0.198287	0.0539157	3.67772	0.000303147	0.00488522	-5.41566	-5.6028	-5.22852	-0.374273	7.71007e-06	Yes	0.000759813	0.00156384	0.485864	0.627612	0.00246352	0.00475578	0.518006	0.605266	7.43464	2.03358	5.40105	-3.36747	blue	Meth3
cg00231644	TUBB2A	6	3.10351	7280	-	36.1	NCBI:RefSeq	36.1	CGCAGGAGCCCAAAGCGGACATGTGACAAATCCAGCCCTTTGATAGCCCC	3102782	-	TUBB; TUBB2; dJ40E16.7;	NM_001069.2	GI:68299771	tubulin; beta polypeptide 2; go_component: cytoplasm; go_component: cytoskeleton; go_component: microtubule; go_component: protein complex; go_function: GTP binding; go_function: GTPase activity; go_function: nucleotide binding; go_function: structural molecule activity; go_function: structural constituent of cytoskeleton; go_process: protein polymerization; go_process: microtubule-based movement	tubulin; beta 2	729	TRUE	6:3101855-3103599	-2.65199	-2.64057	-2.66603	0.0254537	0.0199294	0.0703195	0.283413	0.777157	0.87596	-3.56003	-3.47416	-3.64589	0.171727	0.033411		0.0014751	0.00200425	0.735984	0.462629	0.00863725	0.00621286	1.39022	0.166653	12.9159	8.93645	3.97947	4.95698	black	Meth1
cg00231920	VPS16	20	2.76931	64601	+	36.1	NCBI:RefSeq	36.1	GGGGTCTCGGGGCGGCAGCCAAGTGAGGCTGCCCACAGTGGTGATGGCCG	2769373	+	hVPS16;	NM_022575.2	GI:17978478	isoform 1 is encoded by transcript variant 1; vacuolar protein sorting protein 16; vacuolar protein sorting 16 (yeast homolog); go_component: membrane; go_component: cytoplasm; go_process: intracellular protein transport	vacuolar protein sorting 16 isoform 1	65	TRUE	20:2768386-2770088	-5.2508	-5.30252	-5.18716	-0.115358	0.095332	0.0716741	1.33008	0.185023	0.36654	-5.1023	-5.17452	-5.03009	-0.14443	0.450935		-2.91e-05	0.00209758	-0.0138898	0.988932	-0.0104207	0.00647776	-1.60868	0.109922	4.20929	1.20637	3.00292	-1.79655	magenta	Meth7
cg00233307	MAP4K1	19	43.8009	11184	-	36.1	NCBI:RefSeq	36.1	AGGCGTGTAGACGTGCATCTGCCTGGATACCTGTGTGCACAGTACACACG	43800396	-	HPK1;	NM_007181.3	GI:45331203	hematopoietic progenitor kinase 1; go_function: ATP binding; go_function: nucleotide binding; go_function: protein binding; go_function: transferase activity; go_function: small GTPase regulator activity; go_function: MAP kinase kinase kinase kinase activity; go_function: protein serine/threonine kinase activity; go_process: response to stress; go_process: protein kinase cascade; go_process: acti…	mitogen-activated protein kinase kinase kinase kinase 1	520	TRUE	19:43800902-43801978	-3.18168	-3.20423	-3.15393	-0.0502956	0.0414857	0.0612709	0.677087	0.499141	0.676882	-6.91009	-6.97661	-6.84358	-0.133029	0.130532		-0.000621629	0.00178481	-0.348289	0.728001	0.00410099	0.00546435	0.7505	0.454204	0.364764	0.0641933	0.300571	-0.236378	grey	Meth0
cg00234616	TLX2	2	74.5941	3196	+	36.1	NCBI:RefSeq	36.1	CGCACTCCCGGCTCCTGGATTCATGGCCAGAGGTCACAAGGTCACCAAGC	74594226	+	Enx; NCX; HOX11L1;	NM_001534.2	GI:33413430	isoform 2 is encoded by transcript variant 2; homeo box 11-like 1; T-cell leukemia; homeobox 2; go_component: nucleus; go_function: transcription factor activity; go_process: development; go_process: regulation of transcription; DNA-dependent	T-cell leukemia; homeobox 2 isoform 2	146	TRUE	2:74593784-74597576	-3.03165	-3.11552	-2.92842	-0.187099	0.151735	0.0530799	2.85862	0.00471029	0.032996	-1.79321	-1.5815	-2.00492	0.423419	0.0123531		-0.000958406	0.00154822	-0.619037	0.536618	0.00219663	0.00470582	0.466791	0.64137	0.68159	0.188351	0.493239	-0.304889	yellow	Meth5
cg00236832	RARA	17	35.719	5914	+	36.1	NCBI:RefSeq	36.1	CTGCTCAGGTGTGTGCTGGCAGGGGGCCGATGGGGTTCCCAGGAGAACCG	35718972	+	RAR; NR1B1;	NM_001024809.2	GI:75812905	isoform b is encoded by transcript variant 2; Retinoic acid receptor; alpha polypeptide; nucleophosmin-retinoic acid receptor alpha fusion protein NPM-RAR long form; nucleophosmin-retinoic acid receptor alpha fusion protein NPM-RAR short form; go_component: nucleus; go_function: zinc ion binding; go_function: metal ion binding; go_function: sequence-specific DNA binding; go_function: transcriptio…	retinoic acid receptor; alpha isoform b	43	FALSE		-3.79689	-3.79087	-3.8043	0.0134338	0.00317412	0.0606129	0.0523671	0.958289	0.976689	-4.2552	-4.36419	-4.14622	-0.21797	0.000619078		-2.63e-06	0.00175394	-0.00149825	0.998806	-0.000764417	0.00547799	-0.139544	0.88922	24.3235	20.1323	4.19111	15.9412	black	Meth1
cg00239419	RPS6KB1	17	55.324	6198	+	36.1	NCBI:RefSeq	36.1	CGCCAAGCTAATGGTTGTATTTTTTGTACAAACAGGGTTTTGCCATGTTG	55325225	+	S6K; PS6K; S6K1; STK14A; p70-S6K; p70-alpha; p70(S6K)-alpha;	NM_003161.2	GI:55925648	This CDS encodes two isoforms. Translation of the longer one (isoform 1) is initiated at Met1 while translation of the shorter one (isoform 2) is initiated at Met24; serine/threonine kinase 14 alpha; ribosomal protein S6 kinase; 70kD; polypeptide 1; p70 S6 kinase; alpha 1; p70 S6 kinase; alpha 2; go_function: ATP binding; go_function: nucleotide binding; go_function: transferase activity; go_func…	ribosomal protein S6 kinase; 70kDa; polypeptide 1	1257	FALSE		2.7514	2.75744	2.74397	0.0134657	-0.000554827	0.0501528	-0.0110627	0.991185	0.995244	2.89407	2.91347	2.87467	0.0387924	0.0289381		-0.000924052	0.00142871	-0.646775	0.518542	-0.00402782	0.00431102	-0.934307	0.351743	28.4262	15.6086	12.8176	2.79107	greenyellow	Meth2
cg00239685	GORASP1	3	39.1233	64689	-	36.1	NCBI:RefSeq	36.1	CGGCATCTAAAGGCTGGGACCCTCCCCAGCTGCAAACGCTCTCCTCGAGG	39124134	-	P65; GOLPH5; GRASP65; FLJ23443; MGC118894; MGC118897;	NM_031899.2	GI:29826292	Golgi reassembly and stacking protein 1; Golgi peripheral membrane protein p65; Golgi reassembly and stacking protein; 65 kDa; Golgi phosphoprotein 5; go_component: membrane; go_component: Golgi stack; go_function: protein binding; go_process: protein transport	Golgi reassembly stacking protein 1	788	TRUE	3:39123140-39124712	-4.19145	-4.31412	-4.04048	-0.273643	0.274947	0.0829934	3.31288	0.00109776	0.012129	-4.26408	-4.34264	-4.18553	-0.157116	0.402691		-0.000404255	0.00240386	-0.168169	0.866625	-0.00524638	0.00735342	-0.713461	0.47674	10.8973	6.36161	4.5357	1.82591	black	Meth1
cg00240312	CDH1	16	67.329	999	+	36.1	NCBI:RefSeq	36.1	TTCCAAGAAAGTTCGGGTCCTGAGGAGCGGAGCGGCCTGGAAGCCTCGCG	67328696	+	UVO; CDHE; ECAD; LCAM; Arc-1; CD324;	NM_004360.2	GI:14589887	calcium-dependent adhesion protein; epithelial; cadherin 1; E-cadherin (epithelial); cell-CAM 120/80; uvomorulin; go_component: membrane; go_component: integral to membrane; go_component: integral to membrane; go_function: protein binding; go_function: calcium ion binding; go_process: cell adhesion; go_process: homophilic cell adhesion; go_process: homophilic cell adhesion	cadherin 1; type 1 preproprotein	319	TRUE	16:67328348-67330000	-5.64315	-5.68967	-5.58591	-0.103763	0.0893837	0.0862415	1.03643	0.301264	0.496799	-2.76427	-2.99277	-2.53577	-0.456999	0.362185		0.0053704	0.00246116	2.18206	0.0303066	-0.00516045	0.00764938	-0.674623	0.50102	7.01595	4.92863	2.08732	2.84131	black	Meth1
cg00240880	WISP2	20	42.7766	8839	+	36.1	NCBI:RefSeq	36.1	ATGGGGTCAAGCCAAATCCATTTGGTTTCATTCGGCCGCCTCTGAGTTCG	42777299	+	CCN5; CT58; CTGF-L;	NM_003881.2	GI:18491001	wnt-1 signaling pathway protein 2; connective tissue growth factor-like protein; go_component: extracellular region; go_component: soluble fraction; go_function: protein binding; go_function: insulin-like growth factor binding; go_process: cell adhesion; go_process: cell-cell signaling; go_process: signal transduction; go_process: regulation of cell growth	WNT1 inducible signaling pathway protein 2 precursor	652	FALSE		3.84757	3.89817	3.7853	0.112874	-0.0937334	0.0656304	-1.4282	0.154809	0.32798	0.810736	0.892923	0.72855	0.164372	0.335695		-0.00162328	0.00191034	-0.849737	0.396519	-0.0017979	0.00598131	-0.300587	0.764172	154.765	118.895	35.8699	83.0255	brown	Meth4
cg00242839	RBM17	10	6.17058	84991	+	36.1	NCBI:RefSeq	36.1	TAAAGACCGAGGCTTTATAGCATTGACATTCTTTTCTGTACCCCTAATCG	6171013	+	SPF45; MGC14439;	NM_032905.3	GI:40255242	splicing factor (45kD); go_component: intracellular; go_component: spliceosome complex; go_function: RNA binding; go_function: nucleotide binding; go_function: nucleic acid binding; go_process: nuclear mRNA splicing; via spliceosome	RNA binding motif protein 17	429	FALSE		0.688079	0.639957	0.747307	-0.107351	0.123154	0.0407386	3.02303	0.00283362	0.0232967	0.407676	0.238949	0.576403	-0.337454	0.0505296	Yes	0.00103812	0.00118536	0.875785	0.38223	-0.00131546	0.00373109	-0.352567	0.72494	1.63717	0.584254	1.05292	-0.468666	green	Meth6
cg00247489	CR2	1	205.695	1380	+	36.1	NCBI:RefSeq	36.1	CGGGAAACCTACCCACTGCATGAGGCACCAGCTAGCCACGTGAGGCTGTT	205694293	+	C3DR; CD21;	NM_001877.3	GI:54792121	isoform 2 is encoded by transcript variant 2; go_component: plasma membrane; go_component: integral to membrane; go_function: receptor activity; go_function: complement receptor activity; go_function: protein homodimerization activity; go_process: innate immune response; go_process: complement activation; classical pathway	complement component (3d/Epstein Barr virus) receptor 2 isoform 2	512	TRUE	1:205693976-205695000	-5.09523	-5.08414	-5.10888	0.0247348	-0.0317733	0.0688293	-0.461625	0.644857	0.786406	-5.85743	-5.97771	-5.73715	-0.240559	0.000820249		0.000459284	0.00200406	0.229177	0.818973	-0.00274355	0.00623146	-0.440275	0.660412	7.15952	1.67913	5.48039	-3.80125	blue	Meth3
cg00250430	DMRT2	9	1.04158	10655	+	36.1	NCBI:RefSeq	36.1	CGGCCCTCACTCTGGGGAAACACAAAGAAATCCAAAGACCCACCGGCCGC	1041614	+		NM_006557.3	GI:19923364	putative transcription factor; isoform 1 is encoded by transcript variant 1; terra-like protein; go_component: nucleus; go_function: metal ion binding; go_function: transcription factor activity; go_function: transcription factor activity; go_process: transcription; go_process: sex differentiation; go_process: sex determination; go_process: male gonad development; go_process: regulation of transc…	doublesex and mab-3 related transcription factor 2 isoform 1	35	TRUE	9:1041412-1043248	-4.20057	-4.26679	-4.11908	-0.14771	0.123666	0.0790068	1.56526	0.11912	0.276145	-3.97069	-3.90768	-4.0337	0.126021	0.191546		0.00231488	0.00229751	1.00756	0.314922	-0.0140543	0.00699987	-2.0078	0.0465752	4.6091	3.20288	1.40622	1.79667	black	Meth1
cg00253200	C3orf59	3	194.119	151963	-	36.1	NCBI:RefSeq	36.1	CGCACCCAGTGGAAAGGAAAATAAATAAATGACAGAGGTCTGCACGCATA	194118644	-		NM_178496.2	GI:31341922		hypothetical protein LOC151963	124	TRUE	3:194116889-194118860	-5.37814	-5.47453	-5.25951	-0.21502	0.179787	0.0731551	2.45761	0.0148465	0.0708607	-6.3925	-6.26566	-6.51933	0.253672	0.107555		0.000249941	0.00212418	0.117665	0.906455	0.00524982	0.00637776	0.823145	0.411815	12.6327	8.97854	3.65416	5.32438	black	Meth1
cg00256074	MYLPF	16	30.2937	29895	+	36.1	NCBI:RefSeq	36.1	TGGAGGATTCTCACTCACCATGTCTTCAGTCTCCGGGGGGCAAGGCAGCG	30293624	+	MRLC2; MGC13450; DKFZp779C0757;	NM_013292.2	GI:28372498	myosin regulatory light chain 2; go_component: muscle myosin; go_function: calcium ion binding; go_function: structural constituent of muscle	myosin light chain 2	27	FALSE		3.04389	3.0772	3.00289	0.0743174	-0.0755337	0.0622961	-1.21249	0.226768	0.414253	3.06075	3.15068	2.97082	0.179856	0.550837		-0.000665166	0.00177253	-0.375265	0.707874	-0.00605015	0.00564158	-1.07242	0.285362	38.024	18.2529	19.771	-1.51812	greenyellow	Meth2
cg00256281	PMM1	22	40.3156	5372	-	36.1	NCBI:RefSeq	36.1	CGCTGCTGCAGACCCCACACTCAGCCTCGGGGGTGTCCGCGTGACACTCC	40315759	-	Sec53;	NM_002676.1	GI:4505904	go_component: cytoplasm; go_function: isomerase activity; go_function: phosphomannomutase activity; go_process: metabolism; go_process: mannose biosynthesis	phosphomannomutase 1	171	TRUE	22:40315173-40316543	-5.48484	-5.49358	-5.47409	-0.0194933	0.0473347	0.0725353	0.652574	0.514788	0.689206	-6.49417	-6.55266	-6.43567	-0.116989	0.438999		-0.00175655	0.00209343	-0.839077	0.402459	-0.00386925	0.0064784	-0.597255	0.551295	3.83656	2.97267	0.863887	2.10878	black	Meth1
cg00260778	C10orf111	10	15.1804	221060	-	36.1	NCBI:RefSeq	36.1	CGGGTCACCACGTTGGTCAGGCTAGTCTCGATCTACTGACCTCAAGTGAT	15179324	-	MGC35468; bA455B2.4;	NM_153244.1	GI:23397531	go_component: integral to membrane	hypothetical protein LOC221060	1094	TRUE	10:15178782-15180947	1.57548	1.63394	1.50352	0.130427	-0.155451	0.063321	-2.45497	0.0149527	0.071104	-0.7871	-0.797533	-0.776666	-0.0208676	0.871587		3.8e-05	0.00184877	0.020559	0.983619	-0.000227639	0.00584026	-0.0389776	0.968963	5.69247	3.28783	2.40463	0.883197	greenyellow	Meth2
cg00261552	CREBL2	12	12.6562	1389	+	36.1	NCBI:RefSeq	36.1	AGGGACCAGTTCAGGAATGGCAGAGCGGACCCTGGAGGCGGCCCCAAACG	12656098	+	MGC117311;	NM_001310.2	GI:21536277	go_component: nucleus; go_function: transcription factor activity; go_process: transcription; go_process: signal transduction; go_process: regulation of transcription; DNA-dependent	cAMP responsive element binding protein-like 2	63	TRUE	12:12655663-12656627	-5.05558	-5.17124	-4.91324	-0.257996	0.26346	0.0931633	2.82794	0.00516647	0.0351631	-7.21971	-7.51164	-6.92778	-0.583865	0.107555		0.000764108	0.00269907	0.2831	0.777402	-0.000270826	0.00835596	-0.0324112	0.97419	24.861	20.2277	4.63327	15.5944	black	Meth1
cg00261781	MATN3	2	20.076	4148	-	36.1	NCBI:RefSeq	36.1	GCCGCTGGAATGCGCGGACAAGGCTCCTTGTTGGCCTTGGGCGGGGTTCG	20075936	-	HOA; EDM5;	NM_002381.3	GI:55956905	go_component: extracellular matrix (sensu Metazoa); go_function: collagen binding; go_function: calcium ion binding; go_function: extracellular matrix structural constituent; go_process: skeletal development; go_process: extracellular matrix organization and biogenesis	matrilin 3 precursor	62	TRUE	2:20075437-20076271	-5.86885	-5.92257	-5.80272	-0.119853	0.121624	0.0758616	1.60323	0.110478	0.263252	-5.98345	-6.17077	-5.79613	-0.374644	0.241376		0.00338932	0.00219497	1.54413	0.124186	-0.00828537	0.00663666	-1.24842	0.213945	7.14932	5.71137	1.43795	4.27342	black	Meth1
cg00262415	PUSL1	1	1.2326	126789	+	36.1	NCBI:RefSeq	36.1	CGGCTCCAGCTGCCTGTTCCCCACGCGCTGCTCTGGACACAGGATCAAGT	1233857	+	FLJ90811;	NM_153339.1	GI:23503258	go_function: isomerase activity; go_function: pseudouridylate synthase activity; go_process: tRNA processing	pseudouridylate synthase-like 1	1262	TRUE	1:1232006-1234991	-5.70029	-5.8747	-5.48563	-0.389066	0.386747	0.134788	2.86929	0.00456046	0.0323203	-7.5325	-7.56931	-7.49569	-0.0736288	0.910025		0.00297261	0.00393319	0.755777	0.450699	-0.0123245	0.0129965	-0.94829	0.344604	8.49093	6.47393	2.017	4.45692	black	Meth1
cg00263723	NSF	17	41.8066	4905	+	36.1	NCBI:RefSeq	36.1	CAGCATATCCTGCTGCATTCGAAGCGACTGTCATCCATAAAAACAAAACG	41805904	+	SKD2;	NM_006178.1	GI:11079227	N-ethylmaleimide-sensitive factor-like protein; go_function: ATP binding; go_function: nucleotide binding; go_function: ATP-dependent peptidase activity; go_function: nucleoside-triphosphatase activity; go_function: serine-type endopeptidase activity; go_process: proteolysis	N-ethylmaleimide-sensitive factor	661	FALSE		-5.26441	-5.37801	-5.1246	-0.253409	0.249642	0.125993	1.98139	0.0489314	0.154799	-6.54076	-6.68775	-6.39376	-0.293999	0.000724328		0.00128701	0.00365549	0.352077	0.725163	0.0178598	0.0119263	1.49752	0.136493	3.38025	2.86347	0.516772	2.3467	black	Meth1
cg00263760	VAX1	10	118.887	11023	-	36.1	NCBI:RefSeq	36.1	CTCAGCGTCGGGCGCTGCTGAGGATTGTAACAAAAGTAAATCCAATTCCG	118887802	-	MGC126743; MGC126745;	NM_199131.1	GI:40217621	go_component: nucleus; go_function: transcription factor activity; go_process: regulation of transcription; DNA-dependent	ventral anterior homeobox 1	446	TRUE	10:118885881-118888114	-4.42724	-4.44572	-4.40449	-0.041224	0.0209366	0.0526729	0.397484	0.691439	0.819626	-2.4864	-2.65522	-2.31758	-0.337646	0.158831		-0.00242277	0.0015329	-1.58052	0.115617	-0.00331581	0.00468569	-0.707646	0.480333	7.07676	3.25588	3.82088	-0.565001	blue	Meth3
cg00265415	B3GALNT2	1	233.734	148789	-	36.1	NCBI:RefSeq	36.1	CGGCCCCGAGCACACACGGGCACAGCAGCACCAGCCAGTTTCGCATTGGC	233734404	-	MGC39558; B3GalNAc-T2;	NM_152490.1	GI:22749020	beta 1;3-N-acetylgalactosaminyltransferase-II (MGC39558); go_component: membrane; go_function: transferase activity; go_function: galactosyltransferase activity; go_process: protein amino acid glycosylation	UDP-GalNAc:betaGlcNAc beta 1;3-galactosaminyltransferase; polypeptide 2	274	TRUE	1:233733551-233735660	-6.24301	-6.2671	-6.21335	-0.0537584	0.0204793	0.0852885	0.240117	0.810488	0.896696	-8.4879	-8.41223	-8.56358	0.151352	0.992011		2.6e-05	0.00248687	0.0104693	0.991658	-0.0205052	0.00773634	-2.6505	0.00895598	9.19648	8.10673	1.08975	7.01698	black	Meth1
cg00265490	MTDH	8	98.725	92140	+	36.1	NCBI:RefSeq	36.1	CGCAGTGTATTAGTTGCCCTGGAGAGAAACACCCTGGAGAGAAATACCCA	98725583	+	3D3; AEG1; AEG-1; LYRIC;	NM_178812.2	GI:31343604	metastasis adhesion protein; astrocyte elevated gene-1; go_component: nucleus; go_component: integral to membrane; go_component: endoplasmic reticulum	LYRIC/3D3	562	TRUE	8:98724896-98726598	-4.24296	-4.289	-4.18628	-0.102724	0.147697	0.0709544	2.08158	0.0386669	0.133347	-6.61443	-6.90885	-6.32	-0.588844	0.0117669		0.00114443	0.00203477	0.562436	0.574468	-0.00204947	0.00625806	-0.327494	0.74378	55.4739	16.8826	38.5913	-21.7086	purple	Meth8
cg00268009	ADH5	4	100.229	128	-	36.1	NCBI:RefSeq	36.1	CGCCTGAGAACCAGTAAGAGACCTGCAACAGCTTTGTGCTCCACTGGCGA	100228954	-	FDH; ADHX; ADH-3;	NM_000671.3	GI:71565153	Alcohol dehydrogenase (class III); chi polypeptide; formaldehyde dehydrogenase; glutathione-dependent formaldehyde dehydrogenase; go_function: zinc ion binding; go_function: metal ion binding; go_function: fatty acid binding; go_function: oxidoreductase activity; go_function: alcohol dehydrogenase activity; go_function: electron transporter activity; go_function: formaldehyde dehydrogenase (gluta…	class III alcohol dehydrogenase 5 chi subunit	280	TRUE	4:100228491-100229260	-6.05199	-6.13208	-5.95341	-0.178676	0.225658	0.0898938	2.51027	0.0128645	0.0645418	-6.87819	-6.88478	-6.87161	-0.0131705	0.623673		0.00268509	0.00261292	1.02762	0.305408	-0.00538303	0.00813903	-0.661384	0.509445	30.5533	26.1302	4.42315	21.707	black	Meth1
cg00268338	HECTD2	10	93.1595	143279	+	36.1	NCBI:RefSeq	36.1	CGCAGCCCGGGGAGACAGCCTTCCTGGCTCAGCAACCGACTCTTTTGTAC	93160081	+		NM_173497.1	GI:27735098	isoform b is encoded by transcript variant 2; go_component: intracellular; go_function: heme binding; go_function: oxygen transporter activity; go_function: ubiquitin-protein ligase activity; go_process: ubiquitin cycle; go_process: oxygen transport	HECT domain containing 2 isoform b	606	TRUE	10:93159112-93160860	-6.08115	-6.06067	-6.10635	0.045678	-0.0900154	0.081302	-1.10717	0.269562	0.463292	-5.96761	-6.29209	-5.64314	-0.648946	2.44135e-08		0.000763999	0.00234201	0.326215	0.744613	0.00292924	0.00677326	0.432472	0.666059	7.3916	2.23481	5.15678	-2.92197	blue	Meth3
cg00269115	LOC148898	1	23.5681	148898	+	36.1	NCBI:RefSeq	36.1	CGCCCCTACAGGGTTAAAGCGCCGAAGCCAAGACACCGCCAGGCTCTACT	23568051	+		NM_138479.2	GI:57232751	isoform 1 is encoded by transcript variant 1	hypothetical protein LOC148898 isoform 1	66	TRUE	1:23567239-23568763	-5.49912	-5.57021	-5.41163	-0.158582	0.159946	0.107634	1.48601	0.138866	0.305517	-6.41452	-6.3349	-6.49414	0.159241	0.708886		-0.00114262	0.00313235	-0.364781	0.715672	-0.00414452	0.0097386	-0.425577	0.671065	12.7496	11.028	1.7216	9.30638	black	Meth1
cg00273124	NOLA2	5	177.514	55651	-	36.1	NCBI:RefSeq	36.1	AGACGCAGGTCAGTGGGGTCATCCCTTGCTCTGTATCTTTCACACCTGCG	177513567	-	NHP2; NHP2P;	NM_017838.3	GI:53729323	isoform a is encoded by transcript variant 1; component of the H/ACA snoRNP; NHP2-like protein; go_component: nucleus; go_component: small nucleolar ribonucleoprotein complex; go_function: snoRNA binding; go_function: rRNA pseudouridylation guide activity; go_process: rRNA pseudouridine synthesis; go_process: 35S primary transcript processing	nucleolar protein family A; member 2 isoform a	551	TRUE	5:177512400-177514565	3.03392	3.08746	2.96803	0.119437	-0.100807	0.0350804	-2.8736	0.00450122	0.0320548	2.51092	2.44933	2.5725	-0.123175	0.00102735		0.002069	0.00100471	2.0593	0.0408016	0.00535284	0.0031427	1.70326	0.0907222	6.44763	2.03703	4.4106	-2.37357	brown	Meth4
cg00274399	FGF9	13	21.1434	2254	+	36.1	NCBI:RefSeq	36.1	AATGGACATCTGCCGAGCCTCTGGAGAATCCTGGATACTAGCTTTGGACG	21143875	+	GAF; HBFG-9; MGC119914; MGC119915;	NM_002010.1	GI:4503706	glia-activating factor; go_component: extracellular space; go_function: heparin binding; go_function: growth factor activity; go_process: cell proliferation; go_process: cell differentiation; go_process: cell-cell signaling; go_process: signal transduction; go_process: regulation of progression through cell cycle	fibroblast growth factor 9 precursor	455	TRUE	13:21140893-21143530	-4.61434	-4.61728	-4.61072	-0.00655786	-0.013053	0.0794213	-0.164352	0.869622	0.929851	-5.61852	-5.67642	-5.56062	-0.1158	0.61359		0.00114606	0.00232001	0.493988	0.621874	-0.0100859	0.0072093	-1.39901	0.164006	32.4941	25.6549	6.83929	18.8156	black	Meth1
cg00275232	ZNF342	19	50.2714	162979	-	36.1	NCBI:RefSeq	36.1	TTGGGGCCTGTTGGGGCTGCGCGTCTGGCTCGGGCTTGAGTTCGATGACG	50271528	-		NM_145288.1	GI:21687251	go_component: nucleus; go_function: DNA binding; go_function: zinc ion binding; go_function: metal ion binding; go_process: transcription; go_process: regulation of transcription; DNA-dependent	zinc finger protein 342	147	TRUE	19:50270891-50271883	-5.20917	-5.17985	-5.24526	0.0654059	-0.042666	0.0811934	-0.525486	0.599833	0.752807	-12.3441	-12.5503	-12.1378	-0.41254	0.54607		0.00119543	0.0023467	0.509408	0.611045	0.00579793	0.0074579	0.777421	0.438213	22.5005	19.1817	3.3188	15.8629	black	Meth1
cg00276797	SLK	10	105.717	9748	+	36.1	NCBI:RefSeq	36.1	TCCCAGATCCAGAATGGAGACAACATCCGCTAGCACAATCAACAGGGTCG	105717460	+	STK2; se20-9; KIAA0204; bA16H23.1;	NM_014720.2	GI:41281452	Ste20-like kinase; SNF1 (sucrose nonfermenting; yeast; homolog)-like kinase; SNF1 sucrose nonfermenting like kinase (yeast); Ste20-related serine/threonine kinase; CTCL tumor antigen se20-9; go_function: ATP binding; go_function: DNA binding; go_function: nuclease activity; go_function: protein serine/threonine kinase activity; go_process: nucleotide-excision repair; go_process: protein amino aci…	serine/threonine kinase 2	856	TRUE	10:105715755-105717859	-4.94983	-5.02701	-4.85483	-0.172179	0.185025	0.0645587	2.866	0.00460615	0.0324876	-6.14003	-6.26716	-6.01289	-0.254269	0.0177742	Yes	-0.000438354	0.00188287	-0.232812	0.816153	-0.00579026	0.00580897	-0.996779	0.320579	9.4962	7.98543	1.51077	6.47466	black	Meth1
cg00278366	RAD9B	12	109.425	144715	+	36.1	NCBI:RefSeq	36.1	TAATAGGTCGTCCCTACCATTGTCTAATTTTTCCTCTTTGCCTTTTTGCG	109424483	+	FLJ40346;	NM_152442.2	GI:41393615	go_process: DNA repair; go_process: regulation of progression through cell cycle	RAD9 homolog B	187	TRUE	12:109423611-109424819	-0.604258	-0.619952	-0.584944	-0.035008	-0.0691223	0.0351118	-1.96863	0.0503905	0.157959	0.468426	0.433548	0.503304	-0.0697556	0.64816		-0.00181079	0.00101359	-1.7865	0.0755793	-0.00381921	0.0030566	-1.2495	0.213553	34.5371	33.1996	1.33751	31.8621	yellow	Meth5
cg00280814	FLJ31568	22	22.0754	150244	-	36.1	NCBI:RefSeq	36.1	CGGGATCCAGGCCTGATGTTACCCGTAACCCTTCAGGGGTCTCCCACCTC	22074742	-		NM_152509.1	GI:22749056		hypothetical protein LOC150244	647	FALSE		2.67471	2.69793	2.64615	0.0517792	-0.0656	0.0598186	-1.09665	0.274127	0.468207	-2.18657	-1.80349	-2.56964	0.76615	6.86437e-07		-0.00202188	0.00173622	-1.16453	0.245639	-0.000763468	0.00530657	-0.143872	0.885807	102.032	49.9825	52.0497	-2.06722	greenyellow	Meth2
cg00282347	CHD5	1	6.16363	26038	-	36.1	NCBI:RefSeq	36.1	GCTCTGCGACAGGTGTCGCTTCTGAGCGGGAGTTTTGGGCACAGACATCG	6162770	-	KIAA0444; DKFZp434N231;	NM_015557.1	GI:24308088	go_component: nucleus; go_component: chromatin; go_component: nucleus; go_component: ubiquitin ligase complex; go_function: ATP binding; go_function: DNA binding; go_function: protein binding; go_function: zinc ion binding; go_function: chromatin binding; go_function: helicase activity; go_function: metal ion binding; go_function: hydrolase activity; go_function: nucleotide binding; go_function: …	chromodomain helicase DNA binding protein 5	857	TRUE	1:6161731-6163979	-4.37196	-4.45717	-4.2671	-0.190066	0.189187	0.0701495	2.69691	0.00760191	0.0454064	-5.02706	-5.06671	-4.9874	-0.0793087	0.96463		0.000514818	0.00204568	0.25166	0.80157	-0.00342954	0.00607072	-0.564932	0.573018	6.63652	4.651	1.98553	2.66547	black	Meth1
cg00282683	UBE3C	7	156.625	9690	+	36.1	NCBI:RefSeq	36.1	ACATGGGCTAGGCTGCCAGGATGTTCAGCTTCGAAGGCGACTTCAAGACG	156624425	+	KIAA10; KIAA0010;	NM_014671.1	GI:7661855	ubiquitin-protein isopeptide ligase (E3); go_component: nucleus; go_function: ligase activity; go_function: protein binding; go_function: protein binding; go_function: ubiquitin-protein ligase activity; go_process: ubiquitin cycle; go_process: protein polyubiquitination	ubiquitin protein ligase E3C	331	TRUE	7:156623773-156625371	-5.66515	-5.63964	-5.69655	0.0569105	-0.0977738	0.0855695	-1.14262	0.254575	0.446248	-6.38337	-6.46522	-6.30152	-0.163697	0.417322		0.00372221	0.00246115	1.51239	0.132063	-0.0044031	0.00768531	-0.572924	0.567609	4.27239	1.58901	2.68338	-1.09437	magenta	Meth7
cg00290506	CNIH3	1	222.871	149111	+	36.1	NCBI:RefSeq	36.1	CGCCCGTCCCCAACCGTGACTCCGGCCAGCCGGCCTCCGCAACCCAAGTG	222870802	+	FLJ38993;	NM_152495.1	GI:22749038	go_component: membrane; go_component: integral to membrane; go_process: intracellular signaling cascade	cornichon homolog 3	47	TRUE	1:222870113-222872558	-6.01733	-6.08312	-5.93636	-0.146766	0.166138	0.0940539	1.76641	0.078868	0.212242	-4.76246	-4.78337	-4.74154	-0.041835	0.652279		0.00679742	0.00269283	2.52426	0.0123955	0.00199228	0.00850171	0.234339	0.815062	15.224	13.6664	1.55758	12.1088	black	Meth1
cg00291877	SNRPA1	15	99.6535	6627	-	36.1	NCBI:RefSeq	36.1	CGGTAGGGTTTGCGGTTAAGCTTGTGACCTTTAGACTTCTGAATATTCAT	99652983	-		NM_003090.2	GI:50593001	U2 small nuclear ribonucleoprotein polypeptide A ; go_component: snRNP U2; go_function: RNA binding; go_process: RNA splicing	small nuclear ribonucleoprotein polypeptide A	473	TRUE	15:99652352-99653603	-4.01008	-4.04397	-3.96838	-0.0755914	0.0879338	0.0708391	1.24132	0.215957	0.402247	-3.72737	-4.0216	-3.43315	-0.588443	1.21444e-07		-0.000602918	0.00206695	-0.291695	0.770832	-0.00100469	0.00628543	-0.159844	0.873233	39.0027	32.444	6.55876	25.8852	black	Meth1
cg00292662	LGALS1	22	36.4011	3956	+	36.1	NCBI:RefSeq	36.1	GCCCGGGTGGGGCCAGGGCCTGTGGTTAAGTCAGTGGCCCTCTGCAGACG	36401589	+	GBP;	NM_002305.2	GI:6006015	galectin; Lectin; galactose-binding; soluble; 1; go_component: cytoplasm; go_function: sugar binding; go_function: signal transducer activity; go_process: regulation of apoptosis; go_process: positive regulation of I-kappaB kinase/NF-kappaB cascade	beta-galactoside-binding lectin precursor	475	FALSE		-5.53637	-5.58261	-5.47946	-0.103153	0.114022	0.0601234	1.89647	0.0593545	0.17619	-5.60737	-5.69872	-5.51602	-0.1827	0.241376		0.000998505	0.00174801	0.571225	0.568509	-0.00513027	0.0055022	-0.932403	0.352722	4.06864	0.0892029	3.97944	-3.89024	grey	Meth0
cg00292971	KIAA0773	7	142.771	9715	-	36.1	NCBI:RefSeq	36.1	GCAGTAGACTAACAACAATGTCAGGACCCGAGGCTGGCTAGGAGACATCG	142769967	-		NM_014690.2	GI:40254853		hypothetical protein LOC9715	691	FALSE		0.576596	0.528064	0.636328	-0.108264	0.126268	0.0556231	2.27006	0.024281	0.0980332	1.30445	1.32067	1.28824	0.0324275	0.95779		-0.00206795	0.00162115	-1.2756	0.203621	-0.00216716	0.00490881	-0.441484	0.659539	0.891964	0.455755	0.436209	0.0195464	greenyellow	Meth2
cg00294382	IL23A	12	55.019	51561	+	36.1	NCBI:RefSeq	36.1	GAAGCAGCTTACAAACTCGGTGAACAACTGAGGGAACCAAACCAGAGACG	55018930	+	P19; SGRF; IL-23; IL-23A; IL23P19; MGC79388;	NM_016584.2	GI:28144902	interleukin 23 p19 subunit; JKA3 induced upon T-cell activation; go_component: extracellular region; go_function: cytokine activity; go_process: immune response	interleukin 23; alpha subunit p19 precursor	58	FALSE		-3.01917	-2.98903	-3.05628	0.0672486	-0.0908007	0.0662803	-1.36995	0.172254	0.350586	-4.89431	-4.89355	-4.89507	0.00152116	0.394697		0.00315341	0.00192432	1.63872	0.102893	0.00647869	0.00603584	1.07337	0.284939	35.5041	29.6494	5.85478	23.7946	brown	Meth4
cg00295206	RAB7	3	129.928	7879	+	36.1	NCBI:RefSeq	36.1	CGCCGTCCTGCTCCTTGTATGAGCCTCAAAGATGGGGACAACCATTTGGG	129927669	+	PSN; CMT2B; PRO2706;	NM_004637.5	GI:40807361	Ras-associated protein RAB7; go_component: lysosome; go_component: late endosome; go_function: GTP binding; go_function: nucleotide binding; go_function: GTPase activity; go_process: endocytosis; go_process: intracellular protein transport; go_process: small GTPase mediated signal transduction	RAB7; member RAS oncogene family	166	TRUE	3:129927452-129928610	-4.80929	-4.81353	-4.80408	-0.00945174	0.0298386	0.0601145	0.496363	0.620189	0.768843	-6.41564	-6.51895	-6.31234	-0.206606	0.096185		0.00266077	0.00174839	1.52184	0.129677	-0.00423493	0.00568779	-0.744566	0.457773	7.7274	6.47533	1.25207	5.22325	black	Meth1
cg00297584	FLJ42957	12	115.455	400077	+	36.1	NCBI:RefSeq	36.1	CCCAGAGTCTTCTGCTATTTCATCGTAGCCTTAACAACTGGAATCTGTCG	115455610	+		NM_207436.1	GI:46409495		hypothetical protein LOC400077	196	TRUE	12:115455322-115455717	-4.47901	-4.5256	-4.42168	-0.10392	0.134425	0.0544172	2.47026	0.0143472	0.0692803	-5.213	-5.32355	-5.10245	-0.221102	0.001402		-9.77e-05	0.00157884	-0.0619038	0.950703	-0.000276695	0.00509442	-0.0543133	0.956762	1.99697	0.342077	1.65489	-1.31281	yellow	Meth5
cg00298357	IL17B	5	148.739	27190	-	36.1	NCBI:RefSeq	36.1	CGCCAAGCTGCAAGGTCAGCCTGCAGCTGCTGCCCGCCTGGAACCCCAGA	148739031	-	IL-20; IL-17B; ZCYTO7;	NM_014443.2	GI:27477077	interleukin 20; cytokine-like protein ZCYTO7; neuronal interleukin-17 related factor; interleukin-17 beta; go_component: extracellular space; go_function: cytokine activity; go_function: signal transducer activity; go_process: inflammatory response; go_process: cell-cell signaling	interleukin 17B precursor	47	FALSE		3.39204	3.41026	3.36962	0.0406378	-0.03838	0.044264	-0.867071	0.386953	0.580725	1.57945	1.65612	1.50279	0.153329	0.00241312		-0.000755368	0.00129268	-0.584344	0.559668	0.00196449	0.00399891	0.491255	0.62401	98.114	83.9833	14.1308	69.8525	brown	Meth4
cg00301864	RAB35	12	119.039	11021	-	36.1	NCBI:RefSeq	36.1	GCTTGAAGAGGTGGTCGTAGTCCCGGGCCATGGCGGGCGGGGGCGGTGCG	119038982	-	RAY; H-ray; RAB1C;	NM_006861.4	GI:38016920	ras-related protein rab-1c (GTP-binding protein ray); go_function: GTP binding; go_function: nucleotide binding; go_function: GTPase activity; go_process: intracellular protein transport; go_process: small GTPase mediated signal transduction	RAB35; member RAS oncogene family	127	TRUE	12:119038275-119039969	-6.53288	-6.58093	-6.47374	-0.107192	0.115353	0.0862736	1.33706	0.182736	0.363793	-7.28198	-7.19233	-7.37163	0.179295	0.658478		0.0031405	0.00250818	1.2521	0.21204	-0.00178391	0.00793174	-0.224907	0.822377	3.13898	2.43489	0.704089	1.7308	black	Meth1
cg00302793	PPP3CA	4	102.487	5530	-	36.1	NCBI:RefSeq	36.1	CGCGGAAAAGGCAGCAACTTTAAAGCCAGCTCAGAGCCTAGACCTCCAGC	102487376	-	CALN; CCN1; CNA1; CALNA; PPP2B; CALNA1;	NM_000944.2	GI:19923130	Protein phosphatase-3 (formerly 2B); catalytic subunit; alpha isoform; go_component: calcineurin complex; go_function: iron ion binding; go_function: hydrolase activity; go_function: calmodulin binding; go_function: calcium ion binding; go_function: protein serine/threonine phosphatase activity; go_process: protein amino acid dephosphorylation	protein phosphatase 3 (formerly 2B); catalytic subunit; alpha isoform (calcineurin A alpha)	228	TRUE	4:102485829-102488947	-5.16261	-5.11385	-5.22263	0.108787	-0.0922476	0.0811365	-1.13694	0.256936	0.449049	-5.43214	-5.50329	-5.36098	-0.142317	0.137211		-0.00144404	0.00237129	-0.608967	0.543259	-0.00725012	0.00726654	-0.99774	0.320115	6.36285	2.68446	3.67839	-0.993936	magenta	Meth7
cg00303548	HS6ST3	13	95.5404	266722	+	36.1	NCBI:RefSeq	36.1	CGCAGACACACTCGCACACACAGGCTGGCACCGCCACAACCCGCCAGCCG	95541100	+		XM_926275.1	GI:89036821	Derived by automated computational analysis using gene prediction method: GNOMON.	heparan sulfate 6-O-sulfotransferase 3 isoform 1	686	TRUE	13:95540017-95542206	-4.74382	-4.72047	-4.77255	0.0520883	-0.0517164	0.0882965	-0.585713	0.558735	0.72322	-9.03118	-9.04594	-9.01642	-0.0295233	0.864832		0.00427644	0.00251406	1.70101	0.0905426	0.00299845	0.0083533	0.358953	0.720167	7.06051	6.15484	0.905673	5.24916	black	Meth1
cg00304278	TLK2	17	57.9109	11011	+	36.1	NCBI:RefSeq	36.1	CGCCCCGGCGGTTATTCCGTTTAATGTCAACTCATGTTAAGGAAATAGCC	57910136	+	MGC44450; PKU-ALPHA;	NM_006852.2	GI:45643116	serine/threonine kinase; tousled-like kinase; go_component: nucleus; go_component: nucleus; go_function: ATP binding; go_function: ATP binding; go_function: nucleotide binding; go_function: transferase activity; go_function: protein serine/threonine kinase activity; go_function: protein serine/threonine kinase activity; go_function: protein serine/threonine kinase activity; go_process: cell cycle…	tousled-like kinase 2	748	TRUE	17:57909013-57911094	-3.92104	-3.91533	-3.92808	0.0127482	-0.00696388	0.0757808	-0.091895	0.926874	0.961661	-5.20192	-5.314	-5.08984	-0.224156	0.0694829		0.00212816	0.00221155	0.962296	0.337099	0.00181552	0.00693891	0.261643	0.793979	27.5654	20.9557	6.6097	14.346	black	Meth1
cg00307685	BRDT	1	92.1881	676	+	36.1	NCBI:RefSeq	36.1	CCAAATGACCACTTGCAGAATAAACACAAAATGCCAGCTAAAGCTAAACG	92187720	+	BRD6;	NM_001726.2	GI:46399197	go_component: nucleus; go_function: transcription coactivator activity; go_function: protein serine/threonine kinase activity	testis-specific bromodomain protein	392	FALSE		2.94062	2.88695	3.00668	-0.119727	0.131872	0.0474164	2.78115	0.0059398	0.0386754	2.21871	2.31127	2.12616	0.185107	0.860335		-0.00164544	0.00136882	-1.20209	0.230793	0.000867379	0.00430764	0.201358	0.840709	133.543	100.089	33.4537	66.6357	brown	Meth4
cg00308133	GAMT	19	1.35212	2593	-	36.1	NCBI:RefSeq	36.1	CGCCTGCCGCACTCCCCGTGAACGCCTCCGTGTGCCCCCACCTGCAGCCC	1352552	-	PIG2; TP53I2;	NM_000156.4	GI:20336210	isoform a is encoded by transcript variant 1; go_function: transferase activity; go_function: methyltransferase activity; go_function: methyltransferase activity; go_function: guanidinoacetate N-methyltransferase activity; go_process: muscle contraction; go_process: creatine biosynthesis	guanidinoacetate N-methyltransferase isoform a	434	TRUE	19:1351949-1352937	-5.95007	-5.9861	-5.90572	-0.0803774	0.0784218	0.0775026	1.01186	0.31284	0.508519	-7.42433	-7.5194	-7.32926	-0.190139	0.289154		0.00489157	0.00219162	2.23194	0.0267627	-0.00574197	0.00686462	-0.836459	0.404312	7.74004	7.05016	0.689879	6.36028	black	Meth1
cg00308665	HTR2A	13	46.3677	3356	-	36.1	NCBI:RefSeq	36.1	CGGGCATGACAAGGAAACCCAGCAGCATATCAGCTATGGCAAGTGACATC	46368176	-	HTR2; 5-HT2A;	NM_000621.2	GI:60302916	5-HT2 receptor; go_component: membrane; go_component: integral to plasma membrane; go_function: receptor activity; go_function: serotonin receptor activity; go_function: rhodopsin-like receptor activity; go_process: signal transduction; go_process: synaptic transmission; go_process: serotonin receptor signaling pathway	5-hydroxytryptamine (serotonin) receptor 2A	521	FALSE		0.775273	0.797388	0.748055	0.0493334	-0.0479255	0.0521037	-0.919811	0.358791	0.554502	-1.21745	-0.798469	-1.63643	0.837956	0.00255406		-0.00261098	0.00150317	-1.73698	0.0839782	-0.0067469	0.00483716	-1.39481	0.165268	41.5809	20.0649	21.516	-1.45109	greenyellow	Meth2
cg00309056	STARD3NL	7	38.1846	83930	+	36.1	NCBI:RefSeq	36.1	ACTGAGTCTCCTGGGTCAGATGACTTACATGGGGGCGTACAGGGGACCCG	38184458	+	MENTHO; MGC3251;	NM_032016.2	GI:31543655	MLN64 N-terminal domain homolog; go_component: integral to membrane	MLN64 N-terminal homolog	179	TRUE	7:38183900-38185055	-5.20901	-5.30116	-5.0956	-0.205566	0.208276	0.0811114	2.56778	0.0109725	0.0578396	-6.19194	-6.26803	-6.11584	-0.152196	0.599595		1.16e-05	0.00234913	0.00492291	0.996077	-0.00050787	0.00759305	-0.0668861	0.946767	7.35174	4.94942	2.40233	2.54709	black	Meth1
cg00309204	C17orf61	17	7.24816	254863	-	36.1	NCBI:RefSeq	36.1	CGCCGCCCAGGCCACCCAAGAGGCCAGCCAATCCCGACCGCCCATGCAAA	7248142	-	MGC40107;	NM_152766.2	GI:37059761	synonym: MGC40107	hypothetical protein LOC254863	14	TRUE	17:7247845-7249717	-5.11487	-5.10056	-5.13249	0.031934	-0.0194274	0.099381	-0.195484	0.845215	0.915638	-9.70825	-9.98951	-9.42699	-0.562516	0.298362		-0.00282309	0.00287127	-0.98322	0.326724	0.0049457	0.00858057	0.576383	0.565275	32.927	24.4832	8.44375	16.0395	black	Meth1
cg00311768	TSTA3	8	144.77	7264	-	36.1	NCBI:RefSeq	36.1	CGCATGGATCCCTGGGGTTCACCCATGTCAGTTGCACCTGTAATGTCAAA	144770036	-	FX; P35B;	NM_003313.2	GI:6598326	GDP-4-keto-6-deoxy-D-mannose epimerase-reductase; Tissue-specific transplantation antigen-3; 3-5 epimerase/4-reductase; tissue specific transplantation antigen 3; go_component: cytoplasm; go_function: NAD binding; go_function: isomerase activity; go_function: oxidoreductase activity; go_function: GDP-L-fucose synthase activity; go_function: electron transporter activity; go_function: GDP-4-dehydr…	tissue specific transplantation antigen P35B	36	FALSE		2.46116	2.51097	2.39985	0.111118	-0.0917046	0.0723744	-1.26709	0.206613	0.391823	-0.00834717	0.39266	-0.409355	0.802015	2.40219e-06		9.49e-05	0.00207647	0.045712	0.963587	-0.00394981	0.00661767	-0.596857	0.55156	130.673	70.3066	60.3661	9.94051	greenyellow	Meth2
cg00314943	ALPPL2	2	232.979	251	+	36.1	NCBI:RefSeq	36.1	GAAAGGCTACAGTTCTGGGCATGCTCAGGGCCCACCGAAAACAGAGTCCG	232979797	+	ALPG; GCAP; ALPPL;	NM_031313.1	GI:14110398	testicular and thymus alkaline phosphatase; Nagao isozyme; germ cell alkaline phosphatase; go_component: membrane; go_function: hydrolase activity; go_function: magnesium ion binding; go_function: alkaline phosphatase activity; go_process: metabolism; go_process: phosphorylation	placental-like alkaline phosphatase preproprotein	803	FALSE		2.41484	2.44656	2.3758	0.0707661	-0.0732005	0.0699612	-1.0463	0.296697	0.491512	1.4304	1.38796	1.47284	-0.0848827	0.00866711		-0.00228087	0.00202997	-1.1236	0.262573	0.00491879	0.00644288	0.763445	0.446473	65.8465	40.4312	25.4153	15.0159	brown	Meth4
cg00315936	SND1	7	127.08	27044	+	36.1	NCBI:RefSeq	36.1	CGGCATTCGGATCTCCTGTCTGTTTACCAGGACAGATCGATTACTGATTG	127079438	+	p100;	NM_014390.2	GI:77404396	EBNA-2 co-activator (100kD); EBNA2 coactivator p100; 100 kDa coactivator; go_component: nucleus; go_function: nuclease activity; go_function: nucleic acid binding; go_function: transcription cofactor activity; go_process: transcription; go_process: regulation of transcription; DNA-dependent	staphylococcal nuclease domain containing 1	537	TRUE	7:127078181-127080079	-3.77685	-3.86794	-3.66475	-0.203187	0.200076	0.0757149	2.64249	0.00888813	0.0503718	-4.7502	-4.76184	-4.73856	-0.0232844	0.969191		0.00186902	0.00220084	0.849228	0.396801	-0.00606554	0.00675887	-0.897419	0.371025	21.0789	18.024	3.05483	14.9692	black	Meth1
cg00317680	MTERFD1	8	97.3432	51001	-	36.1	NCBI:RefSeq	36.1	CGCCGCCGGCCGTCCCCACGCTGTCATCCTAGCTGAGGCATCTCTACCAC	97342972	-	CGI-12; FLJ10939;	NM_015942.3	GI:34147675	synonyms: CGI-12; FLJ10939	MTERF domain containing 1	274	TRUE	8:97342649-97344229	-3.05118	-3.08162	-3.01371	-0.06791	0.0678694	0.0874729	0.775891	0.438739	0.626879	-2.55956	-2.73475	-2.38437	-0.350383	9.53652e-12		0.000656544	0.00253423	0.25907	0.795856	0.0135431	0.00829011	1.63364	0.104565	2.09636	1.84734	0.249022	1.59832	black	Meth1
cg00318573	CHRNA4	20	61.4636	1137	-	36.1	NCBI:RefSeq	36.1	CGCCAGCCGGTGTCTGCAGCCTGAAAATCGCGTCTCTGGTCTTGTTCCCC	61463192	-	EBN; BFNC; EBN1; NACRA4;	NM_000744.2	GI:29570783	neuronal nicotinic acetylcholine receptor alpha-4 subunit; neuronal acetylcholine receptor alpha 4 subunit; go_component: integral to membrane; go_component: postsynaptic membrane; go_component: nicotinic acetylcholine-gated receptor-channel complex; go_function: ion channel activity; go_function: neurotransmitter receptor activity; go_function: acetylcholine receptor activity; go_function: extra…	cholinergic receptor; nicotinic; alpha polypeptide 4 precursor	370	TRUE	20:61462528-61464052	-2.55116	-2.54122	-2.56338	0.0221617	-0.0437106	0.0512335	-0.853164	0.394599	0.588257	-2.23989	-2.18339	-2.29639	0.113005	0.683506		-0.00186374	0.00147876	-1.26035	0.209058	-0.00735554	0.00468612	-1.56964	0.118739	1.73134	0.517629	1.21371	-0.696079	blue	Meth3
cg00318865	ACVR1B	12	50.6322	91	+	36.1	NCBI:RefSeq	36.1	CGCCCTCGTGTTCCAGAGAGGGGAGTCTGAGCCTCCAGCTCCAAGATTTG	50631753	+	ALK4; SKR2; ACTRIB; ACVRLK4;	NM_020327.2	GI:33598909	isoform b precursor is encoded by transcript variant 2; serine(threonine) protein kinase receptor R2; activin receptor-like kinase 4; activin A receptor; type II-like kinase 4; go_component: membrane; go_component: integral to plasma membrane; go_function: ATP binding; go_function: receptor activity; go_function: nucleotide binding; go_function: transferase activity; go_function: protein serine/t…	activin A type IB receptor isoform b precursor	410	TRUE	12:50631093-50632275	-5.96202	-6.00825	-5.90511	-0.103139	0.0922528	0.107307	0.859709	0.390989	0.584992	-6.59982	-6.91711	-6.28252	-0.634584	0.00737827		0.00667759	0.00307409	2.17222	0.0310518	-0.00759593	0.00856345	-0.887018	0.37658	2.60955	0.206692	2.40285	-2.19616	greenyellow	Meth2
cg00319761	PKMYT1	16	2.97045	9088	-	36.1	NCBI:RefSeq	36.1	GGGAGGAGCCTCGAGGCCGGTTTGGAATTTTTGGCGCGAGCAGCTCCGCG	2970475	-	MYT1; DKFZp547K1610;	NM_182687.1	GI:33383238	isoform 2 is encoded by transcript variant 2; membrane-associated tyrosine- and threonine-specific cdc2-inhibitory kinase; go_component: membrane; go_component: Golgi stack; go_component: membrane fraction; go_component: endoplasmic reticulum; go_function: ATP binding; go_function: nucleotide binding; go_function: protein binding; go_function: transferase activity; go_function: protein serine/thr…	protein kinase Myt1 isoform 2	27	TRUE	16:2969706-2971908	-6.28647	-6.31557	-6.25065	-0.0649189	0.0996138	0.106866	0.932138	0.352401	0.548247	-7.4414	-7.56005	-7.32276	-0.237287	0.036369		0.00407545	0.00308325	1.3218	0.18779	0.000470715	0.00891204	0.0528178	0.957952	1.82561	0.395816	1.42979	-1.03397	blue	Meth3
cg00320243	RAB3A	19	18.1757	5864	-	36.1	NCBI:RefSeq	36.1	CGGCCGGGTGTGCTCAGGCTCCGAGCACCTGCATAACCTTCATTTGACTG	18175839	-		NM_002866.3	GI:34147654	RAS-associated protein RAB3A; go_component: synaptic vesicle; go_function: GTP binding; go_function: protein binding; go_function: nucleotide binding; go_function: GTPase activity; go_function: protein binding; go_process: exocytosis; go_process: neurotransmitter secretion; go_process: intracellular protein transport; go_process: small GTPase mediated signal transduction	RAB3A; member RAS oncogene family	148	TRUE	19:18174780-18176317	-5.43664	-5.41741	-5.46031	0.0429009	-0.0383641	0.0720097	-0.532763	0.594795	0.749911	-6.78218	-6.95115	-6.61321	-0.337938	0.186727		0.000814379	0.00208978	0.389696	0.697189	-0.00881758	0.00638316	-1.38138	0.169346	12.0196	7.22053	4.79904	2.42149	blue	Meth3
cg00321065	RLF	1	40.3997	6018	+	36.1	NCBI:RefSeq	36.1	CGGCCCACCAGCGCGTAGGCAACCAAGCCACGTGACTCAGCCCTGGCCCT	40399648	+	Zn-15L; ZNF292L;	NM_012421.1	GI:6912631	Zn-15 related	rearranged L-myc fusion sequence	2	TRUE	1:40399360-40400237	-5.16883	-5.18515	-5.14874	-0.0364084	0.0562126	0.0958094	0.586713	0.558065	0.722943	-7.30117	-7.32796	-7.27438	-0.0535858	0.36977		2.38e-05	0.00280081	0.00848149	0.993242	0.0107936	0.00854147	1.26367	0.208435	6.28753	4.95854	1.32899	3.62954	black	Meth1
cg00323915	GIMAP4	7	149.896	55303	+	36.1	NCBI:RefSeq	36.1	CGGGCAGCTCCGAGCAGACAGTTAACCCTGTAACAAGACCTCAGACTGCA	149895391	+	IAN1; IMAP4; hIAN1; HIMAP4; MSTP062; FLJ11110;	NM_018326.2	GI:28416432	human immune associated nucleotide 1; immunity associated protein 4; go_function: GTP binding; go_function: nucleotide binding	GTPase; IMAP family member 4	529	FALSE		-0.12658	-0.198367	-0.0382262	-0.160141	0.221631	0.0672145	3.29737	0.00115683	0.0125526	0.812867	0.563854	1.06188	-0.498026	0.00694861	Yes	0.00210206	0.00194741	1.07941	0.281743	0.00195527	0.00588104	0.332471	0.740027	3.34874	3.13244	0.216299	2.91614	yellow	Meth5
cg00325491	FN5	11	92.9258	56935	-	36.1	NCBI:RefSeq	36.1	CGTCAAAGGCCTGGCCACAGATGGAGCTTACTCATTCCAGGCATGGGATG	92925437	-		NM_020179.1	GI:9910225	go_component: cellular component unknown; go_function: molecular function unknown; go_process: biological process unknown	FN5 protein	381	FALSE		2.00215	1.98763	2.02002	-0.0323899	0.0106528	0.058816	0.18112	0.856459	0.922433	-2.22577	-1.57245	-2.87909	1.30663	4.11087e-05		-0.00371912	0.00167375	-2.22203	0.0274371	-0.00181595	0.0051969	-0.34943	0.727288	92.4699	67.2219	25.248	41.9739	greenyellow	Meth2
cg00327185	DLAT	11	111.402	1737	+	36.1	NCBI:RefSeq	36.1	CGGGACCCCGTTGTCCTTCAGAGCTGACTGGATGCCTGCAAGATCCTCCT	111401381	+	DLTA; PDCE2; PDC-E2;	NM_001931.2	GI:31711991	70 kDa mitochondrial autoantigen of primary biliary cirrhosis; M2 antigen complex 70 kDa subunit; go_component: mitochondrion; go_component: pyruvate dehydrogenase complex; go_component: pyruvate dehydrogenase complex (sensu Eukaryota); go_function: protein binding; go_function: lipoic acid binding; go_function: transferase activity; go_function: acyltransferase activity; go_function: dihydrolipo…	dihydrolipoamide S-acetyltransferase (E2 component of pyruvate dehydrogenase complex)	327	TRUE	11:111400618-111401809	-3.12496	-3.14513	-3.10012	-0.0450131	0.0438522	0.0398262	1.10109	0.272194	0.465833	-3.22578	-3.35864	-3.09292	-0.265723	4.83582e-08		-0.00134907	0.00115297	-1.17008	0.243402	0.000921306	0.00368501	0.250015	0.80294	3.30949	0.458189	2.8513	-2.39311	green	Meth6
cg00328227	C1orf59	1	109.006	113802	-	36.1	NCBI:RefSeq	36.1	TGGGTGAAGTTGGCCCAGTGACACCTGCGTTCAGAAAAACGTTCTTTCCG	109005671	-	FLJ30525; MGC111091; RP11-256E16.2;	NM_144584.1	GI:21389358	synonyms: FLJ30525; MGC111091; RP11-256E16.2	hypothetical protein LOC113802	177	TRUE	1:109004688-109005982	-2.32486	-2.27908	-2.3812	0.102123	-0.0748013	0.0541948	-1.38023	0.169072	0.346576	-2.13065	-1.8878	-2.37351	0.485709	0.0792273		7.22e-05	0.00158174	0.0456497	0.963636	-0.00334669	0.00477986	-0.700164	0.484978	0.905291	0.340665	0.564626	-0.223961	yellow	Meth5
cg00331237	CSRP2	12	75.7974	1466	-	36.1	NCBI:RefSeq	36.1	TGCCTTGTCCTTGTCAGTAAACTCAACGTGATTAACTTCCCTAGTTAACG	75796930	-	CRP2; LMO5; SmLIM;	NM_001321.1	GI:4503100	LIM domain only 5; smooth muscle; go_component: nucleus; go_function: zinc ion binding; go_function: metal ion binding; go_process: cell growth; go_process: cell proliferation; go_process: organ morphogenesis; go_process: muscle development; go_process: cell differentiation	cysteine and glycine-rich protein 2	520	TRUE	12:75796370-75797744	-3.73586	-3.81668	-3.63639	-0.180293	0.0923284	0.0503653	1.83317	0.0682783	0.193424	-5.29004	-5.35679	-5.22328	-0.133504	0.858088		-0.00136337	0.00145457	-0.937301	0.349769	-0.00120338	0.00455821	-0.264003	0.792163	27.5339	24.7232	2.81062	21.9126	yellow	Meth5
cg00332745	NOL3	16	65.7657	8996	+	36.1	NCBI:RefSeq	36.1	CCAGAGTACGAGGCATTGGATGCACTGCCTGATGCCGAGCGCAGGGTGCG	65765371	+	ARC; MYC; NOP; NOP30;	NM_003946.3	GI:34147652	go_component: nucleus; go_component: cytosol; go_component: nucleolus; go_function: RNA binding; go_function: protein self binding; go_process: RNA splicing; go_process: anti-apoptosis; go_process: regulation of apoptosis; go_process: nuclear mRNA splicing; via spliceosome	nucleolar protein 3	377	TRUE	16:65765313-65766496	-5.65545	-5.73724	-5.55478	-0.182453	0.149777	0.0988819	1.51471	0.131441	0.295044	-6.07958	-6.0956	-6.06356	-0.0320394	0.466547		0.002078	0.00285061	0.728966	0.466901	-0.00804794	0.0084246	-0.95529	0.341066	28.7379	25.0529	3.68499	21.3679	black	Meth1
cg00333528	GABRR1	6	89.9842	2569	-	36.1	NCBI:RefSeq	36.1	CGGCCATTATTATTTGCTTTAGCTGAGGGCTGGATTTGGACAGCTTCCTG	89983779	-		NM_002042.2	GI:21614517	gamma-aminobutyric acid (GABA) A receptor; rho-1; bA135P14.1 (gamma-aminobutyric acid (GABA) receptor; rho 1); go_component: postsynaptic membrane; go_component: integral to plasma membrane; go_function: ion channel activity; go_function: GABA-A receptor activity; go_function: neurotransmitter receptor activity; go_function: extracellular ligand-gated ion channel activity; go_process: ion transpo…	gamma-aminobutyric acid (GABA) receptor; rho 1	425	FALSE		-1.96893	-2.01611	-1.91086	-0.105251	-0.0289798	0.0443998	-0.652701	0.514706	0.689186	-0.70065	-0.634785	-0.766514	0.131729	0.982881		-0.000843714	0.00129116	-0.653452	0.514239	-0.00257088	0.00398958	-0.644398	0.520364	62.4517	61.3297	1.12197	60.2077	yellow	Meth5
cg00334507	MVP	16	29.7321	9961	+	36.1	NCBI:RefSeq	36.1	TGGGCTTAAGCTGAGGTCTGTGGCCTGGGCTGTTTCTGAGGCCCCAGCCG	29731591	+	LRP; VAULT1;	NM_017458.2	GI:19913409	go_component: nucleus; go_component: cytoplasm; go_component: ribonucleoprotein complex; go_process: response to drug	major vault protein	509	FALSE		0.473822	0.484897	0.460192	0.0247047	-0.0761553	0.0397521	-1.91576	0.0568366	0.170958	-0.0952238	-0.0199821	-0.170465	0.150483	0.516983		-0.000391214	0.00114672	-0.341159	0.733353	-0.00227148	0.00355936	-0.638172	0.524397	9.58622	4.15057	5.43566	-1.28509	greenyellow	Meth2
cg00335286	MC2R	18	13.9064	4158	-	36.1	NCBI:RefSeq	36.1	GCTGTTTCTGAAATGTGAGCTTCCGCCCCAAGCTAAAAAGTGTTCACACG	13905535	-	ACTHR; MGC125798;	NM_000529.2	GI:66346710	adrenocorticotropic hormone receptor; ACTH receptor; corticotropin receptor; MC2 receptor; go_component: integral to plasma membrane; go_function: receptor activity; go_function: rhodopsin-like receptor activity; go_function: adrenocorticotropin receptor activity; go_process: signal transduction; go_process: G-protein signaling; coupled to cyclic nucleotide second messenger	melanocortin 2 receptor	820	FALSE		1.51571	1.54492	1.47975	0.0651688	-0.0732595	0.048804	-1.5011	0.134923	0.300016	-1.2478	-0.984205	-1.5114	0.527191	1.19406e-05		0.00109268	0.00140054	0.780189	0.43623	-0.00613399	0.00421456	-1.45543	0.147773	30.2873	21.9735	8.31374	13.6598	greenyellow	Meth2
cg00336605	NR1H2	19	55.5712	7376	+	36.1	NCBI:RefSeq	36.1	CGTGCCTTAAATCAGTCATGTGCGACAAGCAGCTATAGCTAGGGTTTGGC	55571515	+	NER; UNR; LXRB; LXR-b; NER-I; RIP15;	NM_007121.2	GI:56699414	ubiquitously-expressed nuclear receptor; steroid hormone-nuclear receptor NER; oxysterols receptor LXR-beta; liver X receptor beta; nuclear orphan receptor LXR-beta; LX receptor beta; go_component: nucleus; go_function: metal ion binding; go_function: transcription factor activity; go_function: steroid hormone receptor activity; go_process: transcription; go_process: regulation of transcription; …	nuclear receptor subfamily 1; group H; member 2	266	TRUE	19:55571196-55572249	-4.72959	-4.7486	-4.7062	-0.0423955	0.0299642	0.0745464	0.401954	0.688151	0.817187	-7.48821	-7.63947	-7.33696	-0.302506	0.102043		-0.00146076	0.00217875	-0.670457	0.503364	0.00456444	0.00669388	0.681883	0.496432	23.0967	5.76832	17.3284	-11.56	purple	Meth8
cg00338702	CHFR	12	131.974	55743	-	36.1	NCBI:RefSeq	36.1	CGCTCCAGATTTTTCCGTGGAGTGAAATGTCATGTAAGAACTGGTATTTA	131974257	-	RNF116; RNF196; FLJ10796;	NM_018223.1	GI:8922674	go_component: nucleus; go_component: ubiquitin ligase complex; go_function: ligase activity; go_function: zinc ion binding; go_function: metal ion binding; go_function: ubiquitin-protein ligase activity; go_process: mitosis; go_process: cell cycle; go_process: cell division; go_process: mitotic checkpoint; go_process: protein ubiquitination	checkpoint with forkhead and ring finger domains	490	TRUE	12:131973620-131975130	-3.35727	-3.43957	-3.25598	-0.183588	0.120184	0.0494716	2.42935	0.0160182	0.0743171	-3.04201	-3.22375	-2.86026	-0.363491	0.313223		-9.13e-05	0.0014371	-0.0635429	0.9494	-0.00851851	0.00448774	-1.89817	0.0597167	4.36516	2.24944	2.11571	0.133732	yellow	Meth5
cg00338893	MRPS33	7	140.361	51650	-	36.1	NCBI:RefSeq	36.1	TGTGTGATGCACGTGAACCGCCCGAGCTGGTCACTAATGAAGTGGATTCG	140361216	-	PTD003; CGI-139; MRP-S33; FLJ21123;	NM_016071.2	GI:16950595	go_component: mitochondrion; go_component: ribonucleoprotein complex; go_component: mitochondrial small ribosomal subunit; go_function: structural constituent of ribosome; go_process: protein biosynthesis	mitochondrial ribosomal protein S33	133	TRUE	7:140360926-140361518	-5.35967	-5.39057	-5.32164	-0.068927	0.0123755	0.11726	0.105539	0.916055	0.955248	-8.51283	-8.56415	-8.46151	-0.102637	0.0403776		0.00315656	0.00341118	0.925356	0.35593	-0.00386976	0.0106573	-0.363109	0.717068	30.2757	25.0285	5.24719	19.7813	black	Meth1
cg00340102	ERGIC3	20	33.5929	51614	+	36.1	NCBI:RefSeq	36.1	CGGCCGGTCCGGTACACTCGAAAAACCACTGTTCCAGGATATTCCAAGAT	33593192	+	Erv46; CGI-54; PRO0989; C20orf47; NY-BR-84; SDBCAG84; dJ477O4.2;	NM_015966.2	GI:38327613	isoform b is encoded by transcript variant 2; serologically defined breast cancer antigen 84; go_component: membrane; go_component: integral to membrane; go_component: ER-Golgi intermediate compartment; go_function: protein binding; go_process: ER to Golgi vesicle-mediated transport	serologically defined breast cancer antigen 84 isoform b	322	TRUE	20:33592837-33593566	-2.09417	-2.18744	-1.97938	-0.208058	0.230273	0.0563522	4.08632	6.36456e-05	0.00154573	-2.27739	-2.36618	-2.1886	-0.177577	0.90549		0.00189835	0.00162961	1.16491	0.245485	-0.000323436	0.00531334	-0.0608725	0.951547	6.36469	4.6575	1.70718	2.95032	black	Meth1
cg00342530	GARNL3	9	129.067	84253	+	36.1	NCBI:RefSeq	36.1	CAGCCATTGCAGAGCCTGGCTTTCATGGAGCCCTCAATAAAAAGCAAACG	129066967	+	FLJ38360; bA356B19.1; DKFZp434O131; DKFZp761J1523; RP11-356B19.1;	NM_032293.3	GI:34222344	GTPase activating RANGAP domain-like 3; go_function: small GTPase regulator activity	GTPase activating Rap/RanGAP domain-like 3	126	FALSE		1.96522	1.94591	1.98899	-0.0430791	0.061128	0.0562536	1.08665	0.278512	0.472562	0.721865	0.570355	0.873375	-0.30302	0.0423731		-0.00219316	0.00162842	-1.3468	0.179614	-0.000213755	0.00515561	-0.0414607	0.966987	222.575	168.635	53.9405	114.694	brown	Meth4
cg00344358	GDF11	12	54.422	10220	+	36.1	NCBI:RefSeq	36.1	CGCTCAGATGCACGAGATGAAATACAGATGTGGGACCAGCCCTAGTCTTC	54423331	+	BMP11; BMP-11;	NM_005811.2	GI:11641418	bone morphogenetic protein 11; go_component: extracellular space; go_function: cytokine activity; go_function: growth factor activity; go_process: growth; go_process: mesoderm development; go_process: skeletal development; go_process: nervous system development	growth differentiation factor 11	1371	FALSE		3.69831	3.72592	3.66433	0.0615915	-0.0579975	0.0434478	-1.33488	0.183449	0.36465	3.27812	3.30149	3.25475	0.0467413	0.14812		-0.00119525	0.00125817	-0.94999	0.343299	0.00512671	0.00400556	1.2799	0.202683	51.5169	42.546	8.97088	33.5751	brown	Meth4
cg00344372	HGFAC	4	3.41342	3083	+	36.1	NCBI:RefSeq	36.1	CGTGGGAGGCAGCCAGGGTTAATCATTTCCACGAAGCCTTGACCCCACCT	3413524	+	HGFA; MGC138395; MGC138397;	NM_001528.2	GI:32455241	go_component: extracellular region; go_function: serine-type endopeptidase activity; go_process: cell motility; go_process: proteolysis	HGF activator preproprotein	101	FALSE		2.04794	2.09174	1.99403	0.0977167	-0.146831	0.0387216	-3.79198	0.000198404	0.00359694	0.0651741	0.0604435	0.0699048	-0.00946131	0.670946		-0.000325053	0.00113214	-0.287114	0.774332	0.00429047	0.00357086	1.20152	0.231563	6.25271	3.2473	3.0054	0.2419	yellow	Meth5
cg00344709	ANKRD21	21	13.9041	317754	+	36.1	NCBI:RefSeq	36.1	TTAGTCGCTTTGCCTGGTGTTTCTTGCTTGGATTGGCGTTTTCTCCCTCG	13904369	+	POTE;	NM_174981.2	GI:31343345	Expressed in prostate; ovary; testis; and placenta; go_component: membrane	pote protein	273	TRUE	21:13903420-13904196	2.75545	2.68091	2.8472	-0.16629	0.125093	0.0671714	1.8623	0.0640421	0.185637	0.680322	0.921797	0.438847	0.482949	4.37852e-09		0.000773172	0.00196499	0.393474	0.694402	0.0040838	0.00599838	0.680817	0.497104	12.9495	2.28801	10.6615	-8.37346	green	Meth6
cg00346145	RPL34	4	109.761	6164	+	36.1	NCBI:RefSeq	36.1	CCAATAGATTTCTGCGTGGCCTTGACACAGACAGCTAGTGTGAATCCCCG	109761172	+		NM_000995.2	GI:16117786	60S ribosomal protein L34; leukemia-associated protein; go_component: ribosome; go_component: cytosolic large ribosomal subunit (sensu Eukaryota); go_function: RNA binding; go_function: structural constituent of ribosome; go_process: protein biosynthesis	ribosomal protein L34	164	TRUE	4:109760829-109761647	-4.22685	-4.26172	-4.18393	-0.0777843	0.0791899	0.0633876	1.2493	0.213031	0.398526	-5.10525	-5.12766	-5.08285	-0.0448154	0.633827		0.00115052	0.00185261	0.621026	0.535311	0.000690107	0.00551461	0.125142	0.90059	31.8736	26.8597	5.01387	21.8459	black	Meth1
cg00347729	MMP10	11	102.157	4319	-	36.1	NCBI:RefSeq	36.1	CGTGGTCTAAATGTGGGAGTTGTTATTTACAAAGATATTAAAACAAATAT	102156554	-	SL-2; STMY2;	NM_002425.1	GI:4505204	transin 2; matrix metalloproteinase 10 (stromelysin 2); matrix metalloprotease 10; go_component: extracellular space; go_component: extracellular matrix (sensu Metazoa); go_function: calcium ion binding; go_function: zinc ion binding; go_function: stromelysin 2 activity; go_process: proteolysis; go_process: collagen catabolism; go_process: peptidoglycan metabolism	matrix metalloproteinase 10 preproprotein	409	FALSE		1.56666	1.5674	1.56576	0.00163371	-0.0142446	0.057057	-0.249655	0.803113	0.893142	-1.35024	-0.768083	-1.93239	1.16431	2.59459e-10		-0.000261626	0.001613	-0.162199	0.871318	-0.00590735	0.00486571	-1.21408	0.226747	25.6681	18.5293	7.13875	11.3906	greenyellow	Meth2
cg00347904	SCUBE3	6	35.2905	222663	+	36.1	NCBI:RefSeq	36.1	TGGATGAAGTCGAGCGGAATTCTGAGGCGCGTGGTCTCTTCTGCCCACCG	35290168	+	CEGF3; FLJ34743; DKFZp686B1223; DKFZp686B09105; DKFZp686D20108;	NM_152753.2	GI:31377567	CUB and EGF containing protein 3; CUB domain and EGF-like repeat containing 3; signal peptide; CUB and EGF-like domain containing protein 3; go_function: calcium ion binding	signal peptide; CUB domain; EGF-like 3	318	TRUE	6:35288946-35290652	-4.07328	-4.19606	-3.92216	-0.2739	0.282023	0.0835046	3.37733	0.000881107	0.010423	-2.80465	-2.4928	-3.1165	0.623704	0.0239013		0.00496732	0.00240019	2.06955	0.0398192	0.010401	0.00721931	1.44072	0.15188	11.8789	10.3099	1.56899	8.74094	black	Meth1
cg00350296	CD248	11	65.8414	57124	-	36.1	NCBI:RefSeq	36.1	CCGAGCTCTGTGACCCTCAAGTTGGGGCTCGGGGCTGTGGGGTGAGGTCG	65841091	-	TEM1; CD164L1; MGC119479;	NM_020404.2	GI:45387956	2610111G01Rik; endosialin; CD164 sialomucin-like 1; go_component: extracellular matrix (sensu Metazoa); go_function: sugar binding; go_function: calcium ion binding; go_process: biological process unknown	tumor endothelial marker 1 precursor	326	FALSE		-2.60062	-2.4979	-2.72704	0.229147	-0.200208	0.0615558	-3.25247	0.00134496	0.0140037	-4.09813	-3.94474	-4.25152	0.306778	0.228966		-0.000460258	0.00176532	-0.260722	0.794584	-0.00761889	0.00540522	-1.40954	0.160877	0.143469	0.00996086	0.133508	-0.123547	grey	Meth0
cg00350478	FRMD1	6	168.223	79981	-	36.1	NCBI:RefSeq	36.1	CGGGTGCCCAGCCTGAGGTTGTTTATTTGCATTCCTGGCGCCCTCCACAC	168222688	-	FLJ00181; FLJ22615; FLJ40260; bA164L23.1; DKFZp434O0117;	NM_024919.2	GI:24432019	go_component: cytoskeleton; go_function: binding	FERM domain containing 1	174	FALSE		2.0301	2.00991	2.05495	-0.0450412	0.0457654	0.0482014	0.949462	0.343543	0.539726	-2.03031	-1.57202	-2.48861	0.91659	2.0124e-12		-0.00261046	0.00139091	-1.8768	0.062047	0.00566233	0.00440231	1.28622	0.200474	143.661	115.144	28.5175	86.6264	brown	Meth4
cg00350702	ERGIC3	20	33.5933	51614	+	36.1	NCBI:RefSeq	36.1	CGCCCCCGCAGGTCTTGACCCGGAAGTCCTCCAAAGTCTTGGGGTAGGCA	33593192	+	Erv46; CGI-54; PRO0989; C20orf47; NY-BR-84; SDBCAG84; dJ477O4.2;	NM_015966.2	GI:38327613	isoform b is encoded by transcript variant 2; serologically defined breast cancer antigen 84; go_component: membrane; go_component: integral to membrane; go_component: ER-Golgi intermediate compartment; go_function: protein binding; go_process: ER to Golgi vesicle-mediated transport	serologically defined breast cancer antigen 84 isoform b	149	TRUE	20:33592837-33593566	-5.86611	-6.0362	-5.65677	-0.379432	0.271244	0.128756	2.10666	0.0364069	0.128611	-8.58244	-8.62915	-8.53573	-0.0934192	0.642001		0.0060093	0.00360018	1.66917	0.0966972	-0.0181754	0.00935652	-1.94254	0.0540647	16.3467	14.6854	1.66133	13.024	black	Meth1
cg00351011	LASS4	19	8.18046	79603	+	36.1	NCBI:RefSeq	36.1	CGGCCCCAGCCCGGCCCCCACTCGCAGCTGGGCTCCAGCCCCCATCACCC	8180257	+	Trh1; FLJ12089;	NM_024552.1	GI:13375716	go_component: nucleus; go_component: integral to membrane; go_function: transcription factor activity; go_process: regulation of transcription; DNA-dependent	LAG1 longevity assurance homolog 4	203	TRUE	19:8179442-8181289	-5.19435	-5.20926	-5.17599	-0.0332703	0.0349043	0.0701463	0.497592	0.619324	0.768372	-6.06785	-6.11515	-6.02056	-0.094589	0.113301		0.000149899	0.00199957	0.0749655	0.940319	-0.0111201	0.006168	-1.80288	0.0735431	6.85905	2.83386	4.0252	-1.19134	blue	Meth3
cg00353953	ZNF384	12	6.6698	171017	-	36.1	NCBI:RefSeq	36.1	ATTGCTCCAACCTGTAATGGTCCCTCTGAATTCCCATAGTATTTAATACG	6668751	-	NP; CIZ; NMP4; CAGH1; ERDA2; TNRC1; CAGH1A;	NM_133476.2	GI:36054193	Cas-interacting zinc finger protein; trinucleotide repeat containing 1; expanded repeat domain; CAG/CTG 2; go_component: nucleus; go_function: DNA binding; go_function: zinc ion binding; go_function: metal ion binding; go_function: nucleic acid binding; go_process: transcription; go_process: nervous system development; go_process: regulation of transcription; DNA-dependent	nuclear matrix transcription factor 4	1051	FALSE		-0.377186	-0.372836	-0.382539	0.00970223	-0.0409782	0.0391945	-1.04551	0.297063	0.49188	-8.21203	-7.60708	-8.81698	1.2099	0.00299524		-0.003194	0.00111186	-2.87266	0.00452348	-0.0048392	0.00358713	-1.34904	0.179485	0.204664	0.0489313	0.155733	-0.106802	greenyellow	Meth2
cg00354258	ZIM2	19	61.9986	23619	-	36.1	NCBI:RefSeq	36.1	CGCCCTCAAGTCCACTGGGGCCCCAGCCCCGCCCAGGCCCCTGGCTGGGC		-	9606;	NT_011109.15	zinc finger; imprinted 2	go_component: nucleus; go_function: DNA binding; go_function: metal ion binding; go_function: zinc ion binding; go_process: transcription; go_process: regulation of transcription; DNA-dependent			TRUE	19:61998334-61999073	2.1169	2.13755	2.09147	0.0460793	-0.0467384	0.052531	-0.88973	0.374691	0.569376	1.7323	1.78518	1.67941	0.105774	0.266364		-0.00123864	0.00153281	-0.808087	0.420031	-0.0006663	0.00475162	-0.140226	0.888682	0.933855	0.70188	0.231976	0.469904	brown	Meth4
cg00354572	FLJ21963	12	79.9955	79611	+	36.1	NCBI:RefSeq	36.1	TGAAAAATCAATCAATCAATAAATAACAATCAAAGAGCCTTGCCTCAACG	79995940	+		NM_024560.2	GI:38505216	go_function: ligase activity; go_process: metabolism; go_process: lipid metabolism; go_process: fatty acid metabolism	hypothetical protein LOC79611	390	TRUE	12:79995525-79996362	-4.32088	-4.37728	-4.25146	-0.125819	0.129499	0.0515516	2.51202	0.0128028	0.0643265	-4.08409	-4.22819	-3.93998	-0.288211	0.320137		0.00133241	0.00148116	0.899576	0.369461	-0.00396824	0.00493966	-0.803342	0.423129	17.4137	10.2905	7.12325	3.1672	black	Meth1
cg00355802	DUSP4	8	29.2649	1846	-	36.1	NCBI:RefSeq	36.1	CGATTTTCATCTAAAGCCATTAAATCAGTTTTATAGCTTCCCCAAGAACG	29264104	-	TYP; HVH2; MKP2; MKP-2;	NM_057158.2	GI:21536335	isoform 2 is encoded by transcript variant 2; serine/threonine specific protein phosphatase; MAP kinase phosphatase 2; VH1 homologous phosphatase 2; go_component: nucleus; go_function: hydrolase activity; go_function: MAP kinase phosphatase activity; go_function: protein tyrosine phosphatase activity; go_function: protein tyrosine/threonine phosphatase activity; go_process: MAPKKK cascade; go_pro…	dual specificity phosphatase 4 isoform 2	798	TRUE	8:29261241-29266871	-4.30763	-4.31957	-4.29293	-0.0266439	0.0403077	0.0680356	0.59245	0.554225	0.720052	-6.45439	-6.52869	-6.38009	-0.1486	0.150541		0.00236989	0.00196773	1.20437	0.229913	-0.00159298	0.00631949	-0.252075	0.80135	15.5013	13.8293	1.67205	12.1572	black	Meth1
cg00363813	HOM-TES-103	12	6.53513	25900	-	36.1	NCBI:RefSeq	36.1	ATGAGCTGGAGCGCCGGAACCGGCTGTTGGAGAAGCAACTGCAGCAAGCG	6535490	-	FLJ20703; DKFZP586I2223;	NM_015438.1	GI:13124760	isoform 1 is encoded by transcript variant 1; intermediate filament-like MGC:2625; HOM-TES-103 tumor antigen-like; go_function: structural molecule activity	hypothetical protein LOC25900 isoform 1	357	TRUE	12:6534300-6535831	-6.25471	-6.19394	-6.32951	0.135571	-0.132515	0.0999457	-1.32587	0.18641	0.368367	-7.27807	-7.09845	-7.45769	0.35924	0.0361142		-0.0014504	0.00290369	-0.499503	0.617991	0.00294988	0.00894667	0.329719	0.742102	0.288888	0.00554763	0.28334	-0.277793	grey	Meth0
cg00364344	TPP1	11	6.59722	1200	-	36.1	NCBI:RefSeq	36.1	TGGTGGTGGAATATAGAGCTCATGTGATCCGTCACATGACAGCAGATCCG	6597236	-	CLN2; GIG1; LINCL; TPP I; TPP-I;	NM_000391.2	GI:5597012	ceroid-lipofuscinosis; neuronal 2; late infantile (Jansky-Bielschowsky disease); growth-inhibiting protein 1; go_component: lysosome; go_function: peptidase activity; go_function: tripeptidyl-peptidase I activity; go_function: serine-type endopeptidase activity; go_process: proteolysis; go_process: lipid metabolism; go_process: nervous system development	tripeptidyl-peptidase I precursor	16	FALSE		-5.72284	-5.88081	-5.5284	-0.352407	0.279386	0.126178	2.21421	0.027955	0.107513	-8.47773	-8.5195	-8.43596	-0.0835495	0.241376		0.00179377	0.00365457	0.49083	0.624101	0.0144532	0.0102244	1.4136	0.159685	29.767	27.0672	2.69975	24.3675	black	Meth1
cg00365193	NQO2	6	2.94439	4835	+	36.1	NCBI:RefSeq	36.1	CGCAACACGCTGTTGGGATACTGGATTGTCCTTTGTGAGATGCCACTATC	2945230	+	QR2; DHQV; DIA6; NMOR2;	NM_000904.1	GI:4505416	NAD(P)H menadione oxidoreductase-1; dioxin-inducible-2; NAD(P)H menadione oxidoreductase 2; dioxin-inducible; go_function: zinc ion binding; go_function: metal ion binding; go_function: oxidoreductase activity; go_function: electron transporter activity; go_function: NAD(P)H dehydrogenase (quinone) activity; go_function: NADPH dehydrogenase (quinone) activity; go_process: electron transport	NAD(P)H dehydrogenase; quinone 2	836	TRUE	6:2944147-2946114	-2.00125	-2.08994	-1.89209	-0.19785	0.167589	0.0425442	3.93918	0.000113264	0.00237785	-1.34181	-1.27821	-1.40541	0.127196	0.394697		0.000817472	0.00123744	0.660616	0.509642	-0.00268665	0.00396267	-0.677989	0.49889	2.6189	0.567502	2.0514	-1.4839	cyan	Meth9
cg00367281	CHRNB3	8	42.6716	1142	+	36.1	NCBI:RefSeq	36.1	TGCCGCTTCTCAAAGTGCACTTCATTGATTTGCAGTCAGCTGTCAGATCG	42671719	+		NM_000749.2	GI:38455424	go_component: integral to membrane; go_component: postsynaptic membrane; go_component: nicotinic acetylcholine-gated receptor-channel complex; go_function: ion channel activity; go_function: neurotransmitter receptor activity; go_function: channel or pore class transporter activity; go_function: extracellular ligand-gated ion channel activity; go_function: nicotinic acetylcholine-activated cation…	cholinergic receptor; nicotinic; beta polypeptide 3	92	FALSE		2.19139	2.18656	2.19734	-0.0107888	0.023198	0.0565748	0.410042	0.682218	0.813755	0.629062	0.839832	0.418291	0.421542	0.108812		-0.00326868	0.00163048	-2.00473	0.0463818	-0.0064426	0.00519865	-1.23929	0.217299	88.7018	38.3544	50.3473	-11.9929	greenyellow	Meth2
cg00367438	C7orf21	7	150.412	83590	-	36.1	NCBI:RefSeq	36.1	GTTTTGGGGGTTGTGCTACCCCCTAGAGGTTTGGGCGGCAGCAGCGTCCG	150411021	-	SB144; MGC5442;	NM_031434.2	GI:31543199	go_component: integral to membrane; go_process: protein modification	hypothetical protein LOC83590	709	TRUE	7:150410529-150411849	-4.24687	-4.30215	-4.17884	-0.123317	0.149617	0.0789759	1.89447	0.0596202	0.176698	-6.78909	-6.77693	-6.80124	0.0243105	0.992011		0.00301224	0.00225898	1.33345	0.183948	0.00497651	0.00729341	0.682329	0.49615	16.5938	14.5741	2.01975	12.5543	black	Meth1
cg00371195	F2	11	46.6971	2147	+	36.1	NCBI:RefSeq	36.1	CGAAGGAGCTCCAGGAAAGTCTCATAGCCCCACTGGCCAGAATGGGCTAA	46697331	+	PT;	NM_000506.2	GI:5922005	prothrombin; serine protease; prothrombin B-chain; go_component: soluble fraction; go_component: extracellular space; go_function: calcium ion binding; go_function: receptor binding; go_function: thrombin activity; go_process: apoptosis; go_process: development; go_process: proteolysis; go_process: fibrinolysis; go_process: acute-phase response; go_process: caspase activation; go_process: platele…	coagulation factor II precursor	274	FALSE		3.19637	3.20386	3.18716	0.0166975	-0.0187172	0.0723739	-0.258618	0.796199	0.88862	1.63192	1.67989	1.58395	0.0959378	0.126222		-0.000333547	0.00208148	-0.160245	0.872855	-0.0116502	0.00623782	-1.86768	0.063883	65.7968	44.4596	21.3372	23.1224	greenyellow	Meth2
cg00374717	ARSG	17	63.8147	22901	+	36.1	NCBI:RefSeq	36.1	TACAGGATGAGTTCTCGCATCTGCAGAACACCTGGATGTTCTAGAAGCCG	63815191	+	KIAA1001;	NM_014960.2	GI:45430056	go_function: hydrolase activity; go_function: calcium ion binding; go_function: sulfuric ester hydrolase activity; go_process: metabolism	Arylsulfatase G	451	FALSE		2.94164	2.90531	2.98635	-0.081044	0.139327	0.0671441	2.07504	0.0392754	0.134611	1.93157	1.67386	2.18928	-0.51542	0.00277962		0.0013832	0.00195643	0.707002	0.480413	-0.00324866	0.00618486	-0.525261	0.600227	16.6793	4.33162	12.3477	-8.01607	green	Meth6
cg00375964	ABCE1	4	146.239	6059	+	36.1	NCBI:RefSeq	36.1	GCTTTCCTCAAGGCCGGTGGGTCAGGAGTGGAGCCTTAGTCATTCTAACG	146238931	+	RLI; OABP; ABC38; RNS4I; RNASEL1; RNASELI;	NM_002940.1	GI:4506558	RNase L inhibitor; ribonuclease L (2 ;5prime-oligoisoadenylate synthetase-dependent) inhibitor; go_component: mitochondrion; go_function: ATP binding; go_function: ATPase activity; go_function: iron ion binding; go_function: nucleotide binding; go_function: unfolded protein binding; go_function: electron transporter activity; go_process: protein folding; go_process: electron transport	ATP-binding cassette; sub-family E; member 1	351	TRUE	4:146238368-146239429	-5.58248	-5.6552	-5.49298	-0.162225	0.114868	0.103862	1.10596	0.270085	0.463804	-7.30648	-7.15806	-7.4549	0.296844	0.811192		-0.00128511	0.00300613	-0.427497	0.669492	-0.00512132	0.00914438	-0.560051	0.576333	9.16879	7.52985	1.63894	5.89092	black	Meth1
cg00376639	ZNF581	19	60.847	51545	+	36.1	NCBI:RefSeq	36.1	CGGCCCCCGTACCCAGTGCAGCAGCCTCTCAGGTCCGGGCGACTCCAAGC	60846798	+	HSPC189; FLJ22550;	NM_016535.3	GI:50592985	synonyms: HSPC189; FLJ22550	zinc finger protein 581	165	TRUE	19:60845509-60847363	-3.02603	-3.06825	-2.97406	-0.0941895	0.0958027	0.0567096	1.68936	0.0927251	0.2355	-3.11255	-3.22068	-3.00442	-0.216263	8.21346e-05		0.00198633	0.00165308	1.20159	0.230987	0.00221795	0.0051689	0.429095	0.668509	9.55966	8.4329	1.12676	7.30614	black	Meth1
cg00380464	LTV1	6	144.206	84946	+	36.1	NCBI:RefSeq	36.1	AGTAGCCAAGGTATTACCGGAAGCAGCCTGGCCTCTGCAAAACCACAGCG	144206201	+	C6orf93; FLJ14909; dJ468K18.4;	NM_032860.3	GI:34147695	synonyms: C6orf93; FLJ14909; dJ468K18.4	hypothetical protein LOC84946	142	TRUE	6:144205630-144206671	-4.79295	-4.72646	-4.87479	0.14833	-0.180029	0.0700121	-2.5714	0.0108622	0.0575821	-5.13503	-5.16478	-5.10528	-0.059493	0.133469		7.64e-05	0.00203056	0.0376161	0.970032	-0.0170048	0.00592354	-2.87071	0.00472724	17.435	6.02109	11.4139	-5.3928	magenta	Meth7
cg00381076	C18orf54	18	50.1388	162681	+	36.1	NCBI:RefSeq	36.1	CGCCCTGGCTGCTGAATAAATGGTTTCGGAGTGAAAAGCATCTCACTGAA	50139169	+	MGC33382;	NM_173529.3	GI:40255175	synonym: MGC33382	hypothetical protein LOC162681	374	TRUE	18:50137806-50139133	-5.05739	-5.11452	-4.98707	-0.127449	0.139141	0.0664238	2.09474	0.037466	0.130981	-4.71972	-4.83561	-4.60383	-0.231776	0.0488662		-0.00149651	0.00193429	-0.773674	0.440065	-0.00918441	0.00607452	-1.51196	0.132783	9.06623	5.91836	3.14787	2.77048	blue	Meth3
cg00382515	MRPL44	2	224.53	65080	+	36.1	NCBI:RefSeq	36.1	TCTCGTGCAATGGCGTCCGGGCTGGTAAGATTGCTGCAGCAGGGACATCG	224530378	+	FLJ12701; FLJ13990;	NM_022915.2	GI:21735610	go_component: mitochondrion; go_component: ribonucleoprotein complex; go_function: hydrolase activity; go_function: endonuclease activity; go_function: ribonuclease III activity; go_function: double-stranded RNA binding; go_function: structural constituent of ribosome; go_process: RNA processing	mitochondrial ribosomal protein L44	95	TRUE	2:224530069-224530950	-5.73588	-5.77971	-5.68192	-0.0977878	0.103437	0.0613034	1.68729	0.0931219	0.23613	-7.46914	-7.2609	-7.67737	0.41647	0.128363		0.00263545	0.0017791	1.48134	0.140139	-0.00320356	0.00545165	-0.587632	0.557719	7.44829	6.55289	0.895403	5.65748	black	Meth1
cg00382991	LOC388152	15	82.689	388152	-	36.1	NCBI:RefSeq	36.1	CGGCTGCACGGGTCCCAGAGGGCCGCTCGCCTCCGACGGTCGCAGTTTCA	82689894	-	MGC60197;	NM_203426.1	GI:44680152	synonym: MGC60197	hypothetical protein LOC388152	871	TRUE	15:82688907-82690094	-4.33035	-4.3724	-4.2786	-0.0938	0.0795531	0.0522408	1.52282	0.1294	0.291927	-3.91629	-4.10995	-3.72264	-0.387313	1.02722e-08		0.00135044	0.00151922	0.888905	0.375155	-0.00935816	0.0047471	-1.97134	0.0506424	6.23122	4.68544	1.54578	3.13966	black	Meth1
cg00387170	FOXP4	6	41.622	116113	+	36.1	NCBI:RefSeq	36.1	TGCTTTAGGCGAATTATGGTAGCACTAGAAGTTGGTCTCCCCTCCCTCCG	41622142	+	hFKHLA; FLJ40908;	NM_001012426.1	GI:60498988	isoform 1 is encoded by transcript variant 1; winged-helix repressor FOXP4; fork head-related protein like A; go_component: nucleus; go_function: zinc ion binding; go_function: metal ion binding; go_function: nucleic acid binding; go_function: transcription factor activity; go_process: transcription; go_process: regulation of transcription; DNA-dependent	forkhead box P4 isoform 1	162	TRUE	6:41621573-41624345	-4.32776	-4.40455	-4.23325	-0.171305	0.201403	0.0662284	3.04104	0.00267661	0.0224358	-5.94666	-6.19024	-5.70308	-0.487159	1.61569e-06	Yes	0.0025735	0.00192659	1.33578	0.183185	-0.00410694	0.00606721	-0.676906	0.499574	6.79695	6.0302	0.766742	5.26346	black	Meth1
cg00392257	ISG20L2	1	154.963	81875	-	36.1	NCBI:RefSeq	36.1	CGGAAGCAGCACATGGTGAATGCCACACCCTTCAAGATTGCTCGAGGCCA	154964329	-	FLJ12671;	NM_030980.1	GI:13569959	go_component: nucleus; go_function: hydrolase activity; go_function: exonuclease activity	interferon stimulated exonuclease gene 20kDa-like 2	958	FALSE		2.58287	2.5905	2.57347	0.017031	-0.0232614	0.0443207	-0.524844	0.600279	0.752999	-1.24054	-0.863253	-1.61782	0.754564	0.00494071		-0.0013625	0.00129329	-1.05352	0.293412	0.00298123	0.00419167	0.711228	0.478118	15.6686	2.50137	13.1672	-10.6659	green	Meth6
cg00393585	FLJ31659	4	166.098	152756	+	36.1	NCBI:RefSeq	36.1	CGGTGCCGGCCGCACCCAATCACTGCTCTGCCGCTCCGACTTCCGCTACG	166097550	+		NM_153027.1	GI:23308540		hypothetical protein LOC152756	9	TRUE	4:166097363-166098038	-3.40723	-3.33692	-3.49377	0.156848	-0.159073	0.159357	-0.998217	0.319392	0.515307	-3.29096	-2.96711	-3.61482	0.647708	0.0603528		0.00310623	0.00464972	0.668047	0.504898	0.0175365	0.0136704	1.28281	0.201665	0.686318	0.540184	0.146135	0.394049	black	Meth1
cg00394658	PTPRJ	11	47.9582	5795	+	36.1	NCBI:RefSeq	36.1	GGGGACAGAACACAATGTACAGCGTGCCTTCTACAATTTCGGGGTTCACG	47958689	+	DEP1; SCC1; CD148; HPTPeta; R-PTP-ETA;	NM_002843.2	GI:18860899	protein tyrosine phosphatase; receptor type; J polypeptide; human density enhanced phosphatase-1; CD148 antigen; go_component: integral to plasma membrane; go_function: hydrolase activity; go_function: transmembrane receptor protein tyrosine phosphatase activity; go_process: cell-cell signaling; go_process: protein amino acid dephosphorylation; go_process: transmembrane receptor protein tyrosine …	protein tyrosine phosphatase; receptor type; J precursor	444	TRUE	11:47957874-47959889	-1.9563	-1.93808	-1.97871	0.0406291	-0.106814	0.0459555	-2.32428	0.0211244	0.0892241	-1.26607	-0.803519	-1.72861	0.925096	0.000144253		-0.00140746	0.00133366	-1.05534	0.292584	-0.00358089	0.00431346	-0.830167	0.407848	9.21653	7.22621	1.99032	5.23589	yellow	Meth5
cg00396163	FLJ37357	2	84.5971	284944	+	36.1	NCBI:RefSeq	36.1	CGGAAGCACTGCGCCACTGAGTAACACGTCGCCAGGCAACGCCTCAACCA	84597090	+		NM_173645.1	GI:27735076		hypothetical protein LOC284944	5	TRUE	2:84596825-84597345	-4.92709	-4.87077	-4.99642	0.125646	-0.141894	0.100291	-1.41482	0.158691	0.332984	-8.28198	-8.99152	-7.57244	-1.41908	0.0501932		-0.000555356	0.00292444	-0.189902	0.849584	0.0146291	0.00899371	1.6266	0.106056	16.3594	13.0269	3.33247	9.69442	black	Meth1
cg00398048	AGA	4	178.601	175	-	36.1	NCBI:RefSeq	36.1	CGTGCGAACATGAACTAATAATCCCTTTGGGTGTCTGGAATGCCTGCCCA	178600585	-	GA; AGU; ASRG;	NM_000027.2	GI:32313568	N(4)-(beta-N-acetylglucosaminyl)-L-asparaginase; glycosylasparaginase; N4-(N-acetyl-beta-glucosaminyl)-L-asparagine amidase; aspartylglucosylamine deaspartylase; aspartylglycosaminuria; go_component: lysosome; go_function: hydrolase activity; go_function: N4-(beta-N-acetylglucosaminyl)-L-asparaginase activity; go_process: protein deglycosylation	aspartylglucosaminidase precursor	751	FALSE		0.370209	0.360954	0.381601	-0.0206468	-0.00371024	0.0505747	-0.0733617	0.941592	0.969072	-1.82199	-1.77629	-1.86768	0.0913945	0.786884		0.00140211	0.00147761	0.948906	0.343849	0.00339986	0.00468124	0.726274	0.468875	1.41811	0.909473	0.50864	0.400833	yellow	Meth5
cg00399483	DCC	18	48.1224	1630	+	36.1	NCBI:RefSeq	36.1	AGCTCCCCAGTTCGTGCCTGGGAAATTAACAGGGAATGGCACATCAATCG		+	CRC18; CRCR1;	NT_010966.13	deleted in colorectal carcinoma	deleted in colorectal cancer protein; go_component: integral to plasma membrane; go_function: protein binding; go_function: transmembrane receptor activity; go_process: apoptosis; go_process: cell cycle; go_process: development; go_process: axonogenesis; go_process: induction of apoptosis; go_process: negative regulation of progression through cell cycle			TRUE	18:48122009-48122893	-3.22332	-3.27702	-3.15723	-0.119783	0.120175	0.0476868	2.52009	0.012522	0.0633947	-1.64547	-1.78118	-1.50975	-0.271428	0.134956		-0.0015824	0.00137584	-1.15013	0.251505	-0.00381361	0.00434319	-0.878067	0.381401	6.75909	0.516643	6.24244	-5.7258	greenyellow	Meth2
cg00400028	ACPL2	3	142.433	92370	+	36.1	NCBI:RefSeq	36.1	TTTGCAATAAATGACCCACAAATACTGATCAAACCAAATACAACCGTTCG	142433393	+	FLJ23751;	NM_152282.2	GI:42476016	go_function: acid phosphatase activity	acid phosphatase-like 2	787	TRUE	3:142432491-142434965	-3.04138	-2.8745	-3.24676	0.372261	-0.375825	0.0563336	-6.67142	2.47752e-10	7.84992e-08	-4.59271	-4.75129	-4.43412	-0.317171	0.181998		0.00122667	0.00164478	0.745794	0.456695	0.00212735	0.00526123	0.404345	0.686572	1.11867	0.352441	0.766232	-0.413791	greenyellow	Meth2
cg00400263	C20orf177	20	57.9476	63939	+	36.1	NCBI:RefSeq	36.1	CGGGTGCCGAGTACTGGGACAACAACGACCACCGAGACTACAGCCTCACA	57948951	+	dJ551D2.5;	NM_022106.1	GI:32698751	synonym: dJ551D2.5	hypothetical protein LOC63939	1355	TRUE	20:57947345-57949206	4.18628	4.17857	4.19576	-0.0171835	-0.0928753	0.0608288	-1.52683	0.128399	0.290495	6.51607	6.63159	6.40054	0.231046	0.261472		0.000624633	0.00177112	0.352676	0.724714	0.0020205	0.00530175	0.381101	0.703702	6.25403	4.87773	1.3763	3.50142	yellow	Meth5
cg00401678	EMR3	19	14.6482	84658	-	36.1	NCBI:RefSeq	36.1	GGGGTCTCTACCTGGCTGGCACTATGTTGCCTGCTTTTTTACTGCACACG	14646810	-		NM_032571.2	GI:23397637	isoform a is encoded by transcript variant 1; egf-like module-containing mucin-like receptor 3; go_component: membrane; go_component: integral to membrane; go_component: integral to membrane; go_function: receptor activity; go_function: calcium ion binding; go_function: G-protein coupled receptor activity; go_function: G-protein coupled receptor activity; go_process: signal transduction; go_proce…	egf-like module-containing mucin-like receptor 3 isoform a	1417	TRUE	19:14648104-14648551	-0.376965	-0.441271	-0.29782	-0.14345	0.0777024	0.0362215	2.1452	0.0331547	0.1203	-1.65627	-1.45064	-1.86189	0.411246	0.0149648		0.00105625	0.00105207	1.00397	0.316642	-0.002108	0.0034045	-0.619179	0.536798	19.5145	19.1539	0.360517	18.7934	yellow	Meth5
cg00405070	C12orf8	12	110.935	10961	+	36.1	NCBI:RefSeq	36.1	GCGGTCAGTGTGGCAAGCAGGGCCCTCTTAGGCCCGATCTGAGGTGAGCG	110935645	+	ERp28; ERp29; ERp31; PDI-DB;	NM_006817.2	GI:13124889	endoplasmic reticulum lumenal protein ERp28; go_component: endoplasmic reticulum; go_function: protein disulfide isomerase activity; go_process: protein folding; go_process: intracellular protein transport	endoplasmic reticulum protein 29 precursor	615	TRUE	12:110934469-110936627	-5.2668	-5.44115	-5.05222	-0.388926	0.446685	0.126058	3.54349	0.00049254	0.00688653	-7.51351	-7.68806	-7.33896	-0.349105	0.459571		-0.000705798	0.00365684	-0.193007	0.847155	-0.0175091	0.0115016	-1.52232	0.130168	16.0209	14.3217	1.69919	12.6225	black	Meth1
cg00405568	NMT1	17	40.4945	4836	+	36.1	NCBI:RefSeq	36.1	AATATCCAGAGCACCCACCCTTGGTAAATGACAAAGGCAATAACCAATCG	40494206	+	NMT;	NM_021079.3	GI:39725674	alternative; short form NMT-S; myristoyl-CoA:protein N-myristoyltransferase; long form; NMT-L; go_component: cellular component unknown; go_function: transferase activity; go_function: acyltransferase activity; go_function: glycylpeptide N-tetradecanoyltransferase activity; go_process: protein-lipoylation; go_process: N-terminal protein lipidation; go_process: N-terminal protein myristoylation	N-myristoyltransferase 1	285	TRUE	17:40493425-40494516	-5.00571	-5.11233	-4.87449	-0.237847	0.307072	0.071575	4.29021	2.7898e-05	0.000846185	-6.11908	-6.29992	-5.93825	-0.361675	0.0558071		0.000555479	0.00209461	0.265194	0.791141	0.00277544	0.00665667	0.416942	0.677355	21.8966	18.9427	2.95389	15.9888	black	Meth1
cg00410576	MAPK6	15	50.0984	5597	+	36.1	NCBI:RefSeq	36.1	TTCCTCTCGGATTGCCCAGTGCCTTGCACGTAGTAGGTGCTTAGTAAACG	50098739	+	ERK3; PRKM6; p97MAPK; HsT17250; DKFZp686F03189;	NM_002748.2	GI:16306569	protein kinase; mitogen-activated 6; protein kinase; mitogen-activated 5; extracellular signal-regulated kinase; p97; MAP kinase isoform p97; extracellular signal-regulated kinase 3; go_function: ATP binding; go_function: nucleotide binding; go_function: MAP kinase activity; go_function: transferase activity; go_function: protein-tyrosine kinase activity; go_function: protein serine/threonine kin…	mitogen-activated protein kinase 6	311	TRUE	15:50098369-50099652	-5.83255	-5.86838	-5.78844	-0.079938	0.0483611	0.0898972	0.53796	0.591209	0.747358	-6.40278	-6.49124	-6.31431	-0.176929	0.107555		0.00370616	0.00261488	1.41733	0.15799	-0.00883905	0.00770753	-1.14681	0.253404	5.90335	1.6094	4.29395	-2.68455	blue	Meth3
cg00410895	CCDC23	1	43.0565	374969	-	36.1	NCBI:RefSeq	36.1	CAATGAACTCAGCCCAGATGGACACACGCTTCCAGTCAAACTGTAAATCG	43055510	-	MGC45441; RP5-994D16.10;	NM_199342.1	GI:40786403	synonyms: MGC45441; RP5-994D16.10	coiled-coil domain containing 23	961	FALSE		2.7677	2.77223	2.76212	0.0101084	-0.00716354	0.0658828	-0.108732	0.913525	0.954156	3.72351	3.66387	3.78316	-0.119289	0.0140447		0.00110176	0.0018725	0.588393	0.556953	-0.00534202	0.00568365	-0.939893	0.34888	54.1599	14.8411	39.3188	-24.4777	black	Meth1
cg00410898	STC1	8	23.7683	6781	-	36.1	NCBI:RefSeq	36.1	CGGCTATAAAATCCCTGGGTGCAGCTCTTGGGCCCCCAGTTTGCAAAAGC	23768265	-	STC;	NM_003155.2	GI:61676083	go_component: extracellular region; go_function: hormone activity; go_process: cell-cell signaling; go_process: response to nutrient; go_process: calcium ion homeostasis; go_process: cell surface receptor linked signal transduction	stanniocalcin 1 precursor	35	FALSE		-3.57917	-3.59343	-3.56162	-0.0318069	0.0368459	0.0818135	0.450364	0.652941	0.791577	-6.67082	-6.65969	-6.68196	0.0222637	0.48424		-0.00200618	0.00232743	-0.861974	0.389766	-0.000221563	0.0070292	-0.0315204	0.974899	13.6226	4.90083	8.72177	-3.82094	purple	Meth8
cg00410921	CKMT1B	15	41.6724	1159	+	36.1	NCBI:RefSeq	36.1	CGCCTTTACTCTCTGGATTAAACAGCATTAGGGAGACAAGAGAGGAAACA	41672544	+	CKMT; CKMT1; UMTCK;	NM_020990.3	GI:66346731	creatine kinase; mitochondrial 1 (ubiquitous); acidic-type mitochondrial creatine kinase; ubiquitous mitochondrial creatine kinase precursor variant; go_component: mitochondrion; go_function: creatine kinase activity	creatine kinase; mitochondrial 1B precursor	114	FALSE		-0.410887	-0.409531	-0.412557	0.00302627	0.015037	0.0433614	0.346784	0.729122	0.842805	-1.14238	-0.9068	-1.37796	0.471163	0.00255406		-0.000609757	0.00126688	-0.481306	0.630842	0.00101002	0.00401512	0.251554	0.801752	1.11331	0.359101	0.754209	-0.395108	greenyellow	Meth2
cg00411097	MGC9712	7	1.56258	202915	-	36.1	NCBI:RefSeq	36.1	TTGTTTGCTGGGTGGCAGCTGGCTCCCAGGAACCTGCTGGCCGCCTGGCG	1562273	-	FLJ24011;	NM_152689.2	GI:40255128	go_function: transporter activity; go_process: transport	hypothetical protein LOC202915	303	FALSE		-0.0513211	0.0277117	-0.148592	0.176304	-0.140411	0.0457392	-3.06981	0.00244243	0.0210468	-3.13068	-2.93318	-3.32819	0.395005	0.00472543	Yes	1.63e-05	0.00133148	0.012265	0.990227	-0.000609311	0.00405234	-0.15036	0.880695	0.4766	0.294047	0.182554	0.111493	yellow	Meth5
cg00412805	KBTBD5	3	42.702	131377	+	36.1	NCBI:RefSeq	36.1	TCTTCGAGGGGCTATATATAGAGGTGGCCGGGTCCCTGTAAGGCGAGCCG	42702015	+	SRYP; FLJ32015; MGC125350;	NM_152393.2	GI:45593141	sarcosynapsin; go_function: protein binding	kelch repeat and BTB (POZ) domain containing 5	41	FALSE		3.94405	3.97868	3.90143	0.077246	-0.0968013	0.0863833	-1.1206	0.263815	0.456807	1.86578	2.41591	1.31565	1.10026	2.61317e-06		-0.000758187	0.0025203	-0.300832	0.763865	0.00124066	0.00793087	0.156435	0.875914	69.5387	47.6532	21.8855	25.7676	brown	Meth4
cg00415164	ALX4	11	44.2837	60529	-	36.1	NCBI:RefSeq	36.1	CGACCCAAAGAAGGCAGAAACGAAAACCCGACAGAAGCAGCAACAGCTGC		-	FPP; PFM; PFM1; PFM2; KIAA1788;	NT_009237.17	aristaless-like homeobox 4	homeodomain transcription factor ALX4; parietal foramina 1; parietal foramina 2; go_component: nucleus; go_function: transcription factor activity; go_process: development; go_process: skeletal development; go_process: skeletal development; go_process: regulation of transcription; DNA-dependent			TRUE	11:44283505-44284554	-5.54813	-5.62537	-5.45306	-0.172312	0.111279	0.0877499	1.26814	0.206238	0.39158	-6.90507	-7.00069	-6.80944	-0.191256	0.383669		-0.00452621	0.00254291	-1.77993	0.0766526	0.0134494	0.00796599	1.68835	0.0935536	15.0862	12.6087	2.47747	10.1313	black	Meth1
cg00415978	SYNPO2	4	120.029	171024	+	36.1	NCBI:RefSeq	36.1	CGGCCCACCTTCGAGGAAAGGAAAGCAGCTTCACACACAGGAGAATGTCC	120029444	+		NM_133477.1	GI:55741765	myopodin; genethonin 2; striated muscle specific; go_component: nucleus; go_function: actin binding; go_function: protein binding	synaptopodin 2	71	TRUE	4:120029225-120029718	-3.47537	-3.53352	-3.4038	-0.12972	0.11178	0.0412345	2.71084	0.00730092	0.0442503	-3.34667	-3.47868	-3.21465	-0.264032	0.000222459	Yes	-0.000183513	0.00120161	-0.152723	0.878775	0.00256359	0.00367994	0.696639	0.487176	5.3549	4.0329	1.32199	2.71091	black	Meth1
cg00417297	ZNF619	3	40.4937	285267	+	36.1	NCBI:RefSeq	36.1	GACTCGGCTACCTGTTCTGGAGGTCAGGCTTTGGGCCCTTGCAGAGGTCG	40493641	+	FLJ90764;	NM_173656.1	GI:27734906	go_component: nucleus; go_function: zinc ion binding; go_function: metal ion binding; go_function: nucleic acid binding	zinc finger protein 619	105	TRUE	3:40493273-40494049	-5.9658	-6.06543	-5.84318	-0.222249	0.222991	0.0948458	2.35108	0.0197018	0.0852791	-8.48375	-8.76471	-8.2028	-0.561907	0.289154		0.000654536	0.00276313	0.236882	0.812998	0.00196161	0.00790299	0.248211	0.804332	15.4404	13.1552	2.2852	10.87	black	Meth1
cg00420568	SHC3	9	90.9847	53358	-	36.1	NCBI:RefSeq	36.1	CTCATTAAACTCTGCTCCATAGAGCAGGGTTCAAGACTCAGGACCTCACG	90983502	-	NSHC; SHCC; N-Shc;	NM_016848.2	GI:21314678	neuronal Shc; src homology 2 domain-containing transforming protein C3; go_component: cellular component unknown; go_function: signal transducer activity; go_process: intracellular signaling cascade; go_process: intracellular signaling cascade; go_process: central nervous system development; go_process: epidermal growth factor receptor signaling pathway	src homology 2 domain containing transforming protein C3	1222	TRUE	9:90984626-90985338	-3.83292	-3.90066	-3.74955	-0.151106	0.134568	0.071242	1.88889	0.0603686	0.178173	-4.23246	-4.22303	-4.2419	0.0188707	0.442391		0.00151323	0.00207464	0.729394	0.46664	0.00144501	0.00647239	0.223257	0.823659	23.0549	17.81	5.24495	12.5651	black	Meth1
cg00420715	VPS13B	8	100.095	157680	+	36.1	NCBI:RefSeq	36.1	GCTTTGTCCTAACTAGCAGGGTCGGAGCTGGGACCCTGGCTAGCAGAACG	100094670	+	CHS1; COH1; KIAA0532; DKFZp313I0811;	NM_181661.1	GI:34556190	isoform 4 is encoded by transcript variant 4; Cohen syndrome 1; go_component: integral to membrane	vacuolar protein sorting 13B isoform 4	130	TRUE	8:100094185-100095210	-5.94084	-6.01768	-5.84628	-0.171395	0.151035	0.100969	1.49586	0.136282	0.302124	-6.92093	-6.94058	-6.90128	-0.0393009	0.96463		0.00215237	0.00292897	0.734857	0.463314	-0.0115589	0.00823029	-1.40444	0.162388	4.9808	1.84238	3.13842	-1.29604	blue	Meth3
cg00420929	PGPEP1	19	18.3121	54858	+	36.1	NCBI:RefSeq	36.1	AGTGGCATTCTGTGCCTCAGTTTCCTTATCTGGAAAACGGGCCTTGCTCG	18312450	+	PGP; Pcp; PGPI; PGP-I; FLJ20208;	NM_017712.1	GI:8923197	pyrrolidone-carboxylate peptidase; 5-oxoprolyl-peptidase; go_function: pyroglutamyl-peptidase I activity; go_process: proteolysis	pyroglutamyl-peptidase I	338	TRUE	19:18312043-18312793	0.152911	0.179927	0.11966	0.0602673	-0.0553759	0.0390284	-1.41886	0.157512	0.331659	-1.29993	-1.10902	-1.49084	0.381821	0.450935		-0.00178553	0.00111696	-1.59857	0.111544	0.000807526	0.00351512	0.229729	0.818635	0.414313	0.152292	0.262021	-0.109728	greenyellow	Meth2
cg00422913	MGC14376	17	1.56577	84981	-	36.1	NCBI:RefSeq	36.1	GGAGGTGCTTTGCCTCTGCCGGCGTTCACTGGGTCAGGGCCAGTTCAGCG	1566255	-	DKFZp686O06159;	NM_032895.2	GI:49355749	synonym: DKFZp686O06159	hypothetical protein LOC84981	483	TRUE	17:1565628-1566904	-4.65212	-4.76328	-4.51531	-0.24797	0.239855	0.0577921	4.1503	4.92903e-05	0.00128012	-4.61112	-4.49204	-4.7302	0.238157	0.214895		0.000281148	0.0016819	0.167161	0.867418	-0.0109791	0.00512765	-2.14115	0.0339812	20.3848	4.74924	15.6356	-10.8863	green	Meth6
cg00424946	SNTB2	16	67.7787	6645	+	36.1	NCBI:RefSeq	36.1	TGGACGCGGGCCACCAAAGCGGGGCTGGTGGAGCTGCTCCTGAGGGAGCG	67778551	+	SNT3; SNTL; SNT2B2; EST25263; D16S2531E;	NM_130845.1	GI:18860909	isoform b is encoded by transcript variant 2; syntrophin-like; syntrophin; beta 2 (dystrophin-associated protein A1; 59kD; basic component 2); go_component: membrane; go_component: microtubule; go_component: cytoskeleton; go_component: membrane fraction; go_component: dystrophin-associated glycoprotein complex; go_function: actin binding; go_function: calmodulin binding; go_function: calcium ion …	basic beta 2 syntrophin isoform b	122	TRUE	16:67778091-67779667	-5.80298	-5.85372	-5.74054	-0.11318	0.0458957	0.107987	0.425011	0.67129	0.805853	-8.12049	-8.4083	-7.83268	-0.57562	0.020098		0.000642289	0.00310892	0.206595	0.836543	-0.0110427	0.00943883	-1.16992	0.244007	2.35359	0.188952	2.16464	-1.97569	magenta	Meth7
cg00425710	MT1A	16	55.2302	4489	+	36.1	NCBI:RefSeq	36.1	CGCCACTGGTAAGGGATGCTAGGTTTCTGGTCCTTAGGATACCTATTTCC	55230079	+	MT1; MTC; MT1S; MGC32848;	NM_005946.2	GI:71274112	metallothionein 1S; go_component: cytoplasm; go_function: zinc ion binding; go_function: metal ion binding; go_function: copper ion binding; go_function: cadmium ion binding; go_process: biological process unknown	metallothionein 1A	93	TRUE	16:55229309-55230226	0.334022	0.287652	0.391094	-0.103442	0.0848016	0.0434861	1.95009	0.0525775	0.162636	1.33542	1.47348	1.19735	0.276133	0.175527		-0.000607766	0.00126949	-0.47875	0.632656	0.00414267	0.00379154	1.09261	0.276429	0.387386	0.102902	0.284484	-0.181581	green	Meth6
cg00426056	CUTA	6	33.4939	51596	-	36.1	NCBI:RefSeq	36.1	GGCTGGCTCTGGAGGCGCAGGTGGTCCTTCTTCTACTGTCACATGGTGCG	33494043	-	ACHAP; C6orf82; MGC111154;	NM_001014433.2	GI:62526019	isoform 1 is encoded by transcript variant 1; divalent cation tolerant protein CUTA; go_component: membrane; go_function: enzyme binding; go_process: protein localization	cutA divalent cation tolerance homolog isoform 1	169	TRUE	6:33493131-33494313	-5.59519	-5.6941	-5.47346	-0.22064	0.230862	0.0839661	2.74946	0.00652184	0.0409879	-6.19023	-6.1968	-6.18366	-0.01314	0.700388		0.00687438	0.00238177	2.88625	0.00434046	-0.0118427	0.00759045	-1.56021	0.120952	14.4109	10.9748	3.43614	7.53862	black	Meth1
cg00426498	MYO18A	17	24.5318	399687	-	36.1	NCBI:RefSeq	36.1	CGGACAGCCTCCAGTGCCCAGTGCAGACAGAAACTCCAGGCAGGGCCTCT	24531533	-	MYSPDZ; KIAA0216; DKFZp686L0243;	NM_078471.3	GI:42794777	isoform a is encoded by transcript variant 1; myosin containing PDZ domain; myosin 18A; SP-A receptor subunit SP-R210 alphaS; go_component: myosin; go_function: ATP binding; go_function: DNA binding; go_function: motor activity; go_function: protein binding; go_function: DNA-dependent ATPase activity; go_process: DNA metabolism	myosin 18A isoform a	260	TRUE	17:24530942-24531831	-1.38135	-1.43499	-1.31533	-0.119657	0.121171	0.0363474	3.33368	0.00102295	0.0115693	-2.48534	-2.40288	-2.56781	0.164933	0.122715		0.000165023	0.00106259	0.155302	0.876744	-0.0017842	0.00335776	-0.531366	0.596001	2.1074	0.103231	2.00417	-1.90094	brown	Meth4
cg00427635	TBC1D21	15	71.9534	161514	+	36.1	NCBI:RefSeq	36.1	AATTGTTGGCAAAAAGCACCGATGAAAATCTATCAGCATCTTCAGGTTCG	71953021	+	MGC34741;	NM_153356.1	GI:23503282	go_function: GTPase activator activity	TBC1 domain family; member 21	404	FALSE		-1.50541	-1.5461	-1.45532	-0.0907863	0.0940898	0.0367815	2.55807	0.0112732	0.0589715	-4.78591	-4.51416	-5.05766	0.543497	0.425584		0.000147986	0.00105623	0.140107	0.888721	0.000883274	0.00339734	0.25999	0.795251	3.20098	1.83508	1.3659	0.469187	greenyellow	Meth2
cg00430287	FRK	6	116.49	2444	-	36.1	NCBI:RefSeq	36.1	AATATGTGCCCTGGCAAAAACAGCCGGGCAATGAGTCTGGCAGATCAACG	116488614	-	GTK; RAK; PTK5;	NM_002031.2	GI:31657133	tyrosine-protein kinase FRK; nuclear tyrosine protein kinase RAK; PTK5 protein tyrosine kinase 5; go_component: nucleus; go_function: ATP binding; go_function: nucleotide binding; go_function: transferase activity; go_function: protein serine/threonine kinase activity; go_function: non-membrane spanning protein tyrosine kinase activity; go_process: intracellular signaling cascade; go_process: pro…	fyn-related kinase	955	FALSE		3.23839	3.25287	3.22056	0.0323177	-0.0342324	0.0656096	-0.521759	0.602421	0.754721	4.13189	4.1256	4.13818	-0.0125863	0.11461		-0.00143049	0.00189335	-0.755535	0.450844	-0.00754554	0.00562257	-1.34201	0.18175	93.3088	59.234	34.0748	25.1592	greenyellow	Meth2
cg00430945	LIN7B	19	54.3091	64130	+	36.1	NCBI:RefSeq	36.1	CGGTGTCCATGACTTGGGCTCAGATGTTTCACAAGAGTTTGTTGAATGAA	54309430	+	VELI2; LIN-7B; MALS-2;	NM_022165.2	GI:56676320	go_component: membrane; go_component: synaptosome; go_component: tight junction; go_function: protein binding; go_process: exocytosis; go_process: protein transport	lin-7 homolog B	309	TRUE	19:54309109-54310497	-4.39625	-4.43141	-4.35297	-0.0784461	0.0747932	0.0380781	1.9642	0.0509058	0.159114	-3.56367	-3.65465	-3.47269	-0.18196	1.29172e-05		-0.00207937	0.00110125	-1.88819	0.0604931	-0.00471959	0.00344501	-1.36998	0.17287	2.95621	0.989675	1.96653	-0.976859	blue	Meth3
cg00431050	ELOVL3	10	103.976	83401	+	36.1	NCBI:RefSeq	36.1	TCATCACAGGCCTGGGTTTCCCAGGATCTCAGGGAGCCTGGAAACTGACG	103976133	+	CIG30; CIG-30; MGC21435;	NM_152310.1	GI:23097309	go_component: integral to membrane; go_component: endoplasmic reticulum; go_process: fatty acid biosynthesis	elongation of very long chain fatty acids like 3	413	TRUE	10:103975717-103976396	1.00425	0.996662	1.01358	-0.016916	-0.0344575	0.0262168	-1.31433	0.190256	0.373137	2.13738	2.00943	2.26534	-0.255908	0.00302324		0.000349687	0.000760504	0.459809	0.646168	0.00271349	0.00237501	1.14252	0.255174	9.35644	9.14528	0.211169	8.93411	yellow	Meth5
cg00431114	C20orf121	20	42.5374	79183	+	36.1	NCBI:RefSeq	36.1	CGGAAGCACAAGAAGGAATGGGGACTTGCTCCAGGTCACTCAGTTAATGA	42537961	+	MGC2470; DKFZp686E0870;	NM_024331.2	GI:34147379	go_component: intracellular; go_function: transporter activity; go_process: transport	hypothetical protein LOC79183	520	FALSE		-0.728552	-0.736986	-0.718173	-0.0188131	0.00757457	0.0338923	0.22349	0.823385	0.90402	-1.42448	-1.41256	-1.43641	0.0238534	0.593642		0.00111754	0.000988308	1.13076	0.259552	-0.00135179	0.00308646	-0.437974	0.662076	0.254259	0.08578	0.168479	-0.082699	yellow	Meth5
cg00433406	FLJ32784	1	20.4896	127731	+	36.1	NCBI:RefSeq	36.1	CGGTCACCAATACTGTCTGTTCACTACACCGTGGCCTCATGGGGGAGAAT	20490017	+	FLJ43845;	NM_144623.2	GI:68448500	synonym: FLJ43845	hypothetical protein LOC127731	455	FALSE		2.14663	2.15884	2.13162	0.0272224	-0.0623984	0.0488673	-1.27689	0.203135	0.387835	0.748969	1.04642	0.451514	0.59491	4.94431e-05		-0.00273026	0.00140662	-1.94101	0.0537058	0.00237546	0.00456147	0.520766	0.603347	7.70494	4.73201	2.97293	1.75908	greenyellow	Meth2
cg00435408	RSPRY1	16	55.7782	89970	+	36.1	NCBI:RefSeq	36.1	GGGTGTTCCCTCTTTCGGGGGTCCTCACCAGAAGAGGTTCTTGGGGGTCG	55777742	+	KIAA1972;	NM_133368.1	GI:45387948	go_function: protein binding; go_function: zinc ion binding	hypothetical protein LOC89970	421	TRUE	16:55776830-55778529	-4.85045	-4.91307	-4.77337	-0.139698	0.104812	0.101475	1.03288	0.302918	0.49829	-6.46354	-6.54464	-6.38244	-0.162198	0.94412		0.00466403	0.00294824	1.58197	0.115285	-0.00534579	0.00925347	-0.577706	0.564384	31.5451	26.3871	5.15799	21.2291	black	Meth1
cg00436301	NT5DC1	6	116.528	221294	+	36.1	NCBI:RefSeq	36.1	CGTGCCTACAGGTCTCAGCTGTGCAGCAGCGGCACCGCTCCTGGACCCCT	116528692	+	LP2642; NT5C2L1; C6orf200; MGC24302; MGC131837;	NM_152729.2	GI:38570155	5prime-nucleotidase; cytosolic II-like 1	5prime-nucleotidase; cytosolic II-like 1 protein	263	TRUE	6:116528260-116529339	-5.08607	-5.13576	-5.02492	-0.110836	0.103268	0.0566658	1.8224	0.0699021	0.196323	-6.33672	-6.39547	-6.27796	-0.117507	0.444092		0.00289422	0.00163904	1.7658	0.079002	0.00195068	0.00525369	0.371296	0.710974	1.0912	0.83412	0.257077	0.577043	black	Meth1
cg00436603	CYP2E1	10	135.191	1571	+	36.1	NCBI:RefSeq	36.1	CGATGGCCAACAGCAGCTAATAATAAACCAGTAATTTGGGATAGACGAGT	135190857	+	CPE1; CYP2E; P450-J; P450C2E;	NM_000773.3	GI:75709190	microsomal monooxygenase; xenobiotic monooxygenase; flavoprotein-linked monooxygenase; cytochrome P450; subfamily IIE (ethanol-inducible); polypeptide 1; putative cytochrome P450 2E1; go_component: membrane; go_component: microsome; go_component: endoplasmic reticulum; go_function: heme binding; go_function: iron ion binding; go_function: metal ion binding; go_function: oxygen binding; go_functio…	cytochrome P450; family 2; subfamily E; polypeptide 1	127	FALSE		2.34194	2.30262	2.39033	-0.0877131	0.0600572	0.0706145	0.850494	0.396078	0.589522	-1.84196	-1.41009	-2.27382	0.863723	6.13402e-06		-0.00180367	0.00205908	-0.875956	0.382137	-0.0101943	0.00615178	-1.65714	0.0997152	6.71018	2.64564	4.06454	-1.41889	greenyellow	Meth2
cg00441136	KIF3B	20	30.3285	9371	+	36.1	NCBI:RefSeq	36.1	CGGGAGCCACCGCACCTGGCCGCATGATCTGTTTTAAATAATTACTCTGG	30329128	+	HH0048; KIAA0359;	NM_004798.2	GI:31742486	kinesin-like protein KIF3B; microtubule plus end-directed kinesin motor 3B; go_component: microtubule; go_component: plus-end kinesin complex; go_component: microtubule associated complex; go_function: ATP binding; go_function: nucleotide binding; go_function: plus-end-directed microtubule motor activity; go_process: microtubule-based movement; go_process: anterograde axon cargo transport; go_pro…	kinesin family member 3B	619	TRUE	20:30328221-30328585	4.85275	4.90515	4.78825	0.116903	-0.117899	0.0699642	-1.68514	0.0935369	0.236919	3.76667	3.83948	3.69387	0.145612	0.711016		9.31e-05	0.00202863	0.0459139	0.963426	0.00482637	0.00627744	0.768844	0.443272	27.4013	7.00746	20.3938	-13.3864	green	Meth6
cg00441382	STOML1	15	72.0715	9399	-	36.1	NCBI:RefSeq	36.1	TGGGTGATTTTGACCGCTTCCAGCAGTCGAGCTTCGGCTTTCTGGGCTCG	72071688	-	SLP-1; STORP; hUNC-24;	NM_004809.3	GI:31543664	stomatin-like 1; stomatin (EBP72)-like 1; stomatin (EPB72)-like 1 variant; go_component: membrane; go_component: integral to membrane; go_function: sterol carrier activity; go_process: biological process unknown	stomatin (EPB72)-like 1	154	TRUE	15:72071132-72071973	-5.96151	-5.93886	-5.98938	0.0505262	-0.122438	0.0954481	-1.28277	0.201074	0.385578	-6.42481	-6.41815	-6.43148	0.0133335	0.220231		0.00360069	0.00269909	1.33404	0.183754	-0.018264	0.00804668	-2.26975	0.0247395	5.41519	2.96567	2.44952	0.516145	blue	Meth3
cg00443307	KLRG1	12	9.03301	10219	+	36.1	NCBI:RefSeq	36.1	CGGGAGAAATAGACTATTACCCAGATATATTTTGTGAATATGACATGACC	9033488	+	2F1; MAFA; MAFA-L; MAFA-2F1; MGC13600;	NM_005810.3	GI:47717095	mast cell function-associated antigen (ITIM-containing); MAFA-like; go_component: integral to membrane; go_function: sugar binding; go_function: sugar binding; go_function: receptor activity; go_process: inflammatory response; go_process: cellular defense response; go_process: cell surface receptor linked signal transduction	killer cell lectin-like receptor subfamily G; member 1	481	FALSE		-0.114134	-0.176792	-0.037017	-0.139775	0.0325304	0.0489943	0.663964	0.507486	0.683562	-0.205406	-0.119437	-0.291375	0.171938	0.900958		-0.00228806	0.00142318	-1.60771	0.109525	-0.00457695	0.00450016	-1.01706	0.310865	23.9083	18.4768	5.43146	13.0453	yellow	Meth5
cg00445824	ISYNA1	19	18.4099	51477	-	36.1	NCBI:RefSeq	36.1	CGCCGCTGCCTGAGTCGACTCTGCGCCGGTGAGTGCGGTTCGGGGCAGGG	18409943	-		NM_016368.3	GI:21902536	go_function: inositol-3-phosphate synthase activity; go_process: myo-inositol biosynthesis; go_process: phospholipid biosynthesis	myo-inositol 1-phosphate synthase A1	14	TRUE	19:18407006-18410264	-3.47314	-3.36928	-3.60097	0.231684	-0.274609	0.0986128	-2.78472	0.00587737	0.0383659	-2.28647	-2.50696	-2.06598	-0.440983	5.24085e-08		-0.0017717	0.00285162	-0.621296	0.535134	-0.0023002	0.00895684	-0.256809	0.797701	0.263931	0.0287813	0.235149	-0.206368	green	Meth6
cg00446235	F11R	1	159.275	50848	-	36.1	NCBI:RefSeq	36.1	CGGCCCCAGGAATCCCCCGCAGGTACCTCCAGCCATGGTGCGCGTAGCAA	159275358	-	JAM; KAT; JAM1; JAMA; JCAM; CD321; JAM-1; JAM-A; PAM-1;	NM_016946.3	GI:21464105	isoform a precursor is encoded by transcript variant 1; junctional adhesion molecule 1; platelet F11 receptor; platelet adhesion molecule; junctional adhesion molecule A; go_component: membrane; go_component: cytoplasm; go_component: tight junction; go_component: integral to membrane; go_function: hydrolase activity; go_process: cell motility; go_process: inflammatory response	F11 receptor isoform a precursor	90	TRUE	1:159274828-159275626	-4.4829	-4.4785	-4.48832	0.00982038	0.037989	0.104802	0.362482	0.717378	0.835515	-6.56535	-6.42286	-6.70784	0.284976	0.0911456		-0.0027027	0.00302321	-0.893984	0.372438	0.000528117	0.00924082	0.0571504	0.954506	0.249014	0.00241541	0.246598	-0.244183	grey	Meth0
cg00447208	TMC8	17	73.6379	147138	+	36.1	NCBI:RefSeq	36.1	CGCCAATGACAGGGGCTGGAAGTACAGCAGTAACACCAAGAGTATCTGGA	73638464	+	EV2; EVER2; EVIN2; MGC40121;	NM_152468.3	GI:31377553	epidermodysplasia verruciformis 2; go_component: integral to membrane	EVIN2	568	FALSE		-3.96913	-3.97704	-3.95939	-0.0176429	0.0318307	0.0622126	0.511644	0.60947	0.760545	-5.46165	-5.1003	-5.82301	0.722707	3.32774e-05		0.000505028	0.00180597	0.279643	0.780049	0.00404246	0.00567012	0.712942	0.47706	3.77987	3.12561	0.654264	2.47134	black	Meth1
cg00448720	MGC48915	13	23.781	338872	+	36.1	NCBI:RefSeq	36.1	CGAGGAAAGTGAGTCCATGATTACTGGCATTGAACAAATGGTTGCACCGC	23781716	+		NM_178540.3	GI:65301114	go_component: cytoplasm; go_function: protein binding; go_process: cell adhesion; go_process: phosphate transport	hypothetical protein LOC338872	702	TRUE	13:23780072-23781046	2.44904	2.5042	2.38115	0.123051	-0.111041	0.0604682	-1.83635	0.0678054	0.192774	0.71373	0.811381	0.616079	0.195302	0.0270999		0.000265829	0.00175619	0.151367	0.879844	-0.0058425	0.00528442	-1.10561	0.270779	5.59229	4.58343	1.00886	3.57457	brown	Meth4
cg00449941	SPAG5	17	23.9501	10615	-	36.1	NCBI:RefSeq	36.1	CGCCATGTTCACCCGCCGTCTGTGTTTGAACCTGCTCTGCGCTTCCTGGT	23950183	-	MAP126; DEEPEST; hMAP126;	NM_006461.3	GI:73623034	mitotic spindle coiled-coil related protein; astrin; mitotic spindle associated protein p126; go_component: microtubule; go_process: mitosis; go_process: cell division; go_process: cell cycle; go_process: phosphoinositide-mediated signaling; go_process: spindle organization and biogenesis	sperm associated antigen 5	45	TRUE	17:23949719-23951165	-4.84574	-4.84913	-4.84157	-0.00755636	0.0100127	0.0795811	0.125817	0.900004	0.947046	-6.38362	-6.42249	-6.34474	-0.0777444	0.685608		0.003064	0.00228492	1.34096	0.1815	0.00626009	0.00761834	0.821713	0.412628	8.80253	7.68671	1.11582	6.57089	black	Meth1
cg00451635	EMP2	16	10.5825	2013	-	36.1	NCBI:RefSeq	36.1	GGTGGTAATACGTCCACAATGTTTGGCTCATGGTACCTGCTCCATAGACG	10582040	-	XMP; MGC9056;	NM_001424.3	GI:42716292	go_component: membrane; go_component: integral to membrane; go_process: cell death; go_process: development; go_process: cell proliferation	epithelial membrane protein 2	491	FALSE		0.727517	0.763984	0.682634	0.08135	-0.0815364	0.0750179	-1.08689	0.278406	0.472498	-1.05532	-0.752095	-1.35855	0.60646	0.00401888		-0.000106386	0.0021827	-0.0487409	0.961176	-0.00198918	0.00692531	-0.287234	0.774355	0.983193	0.313121	0.670072	-0.356951	green	Meth6
cg00453193	TES	7	115.638	26136	+	36.1	NCBI:RefSeq	36.1	CGGAATCCCAGTGGTTGTAGGTGTTGGAAACTTTACTTAAGATGTTTCAG	115637817	+	TESS; TESS-2; TESTIN; MGC1146; DKFZP586B2022;	NM_015641.2	GI:23238186	isoform 1 is encoded by transcript variant 1; testin 3; testin 2; go_function: zinc ion binding; go_function: metal ion binding	testin isoform 1	469	TRUE	7:115637517-115638951	-5.39258	-5.38128	-5.40648	0.0251979	-0.0240843	0.0503358	-0.478473	0.632841	0.777879	-4.6608	-4.83887	-4.48273	-0.356143	3.94734e-09		-0.000149864	0.00146733	-0.102133	0.918756	-0.00795431	0.00453097	-1.75554	0.0813386	1.77871	1.14941	0.6293	0.520113	blue	Meth3
cg00459975	HMBOX1	8	28.805	79618	+	36.1	NCBI:RefSeq	36.1	CTCCAGATACATAACAGACATTCCGTCTCCTTAGTAGACACACACAGACG	28804144	+	PBHNF; HNF1LA; FLJ21616;	NM_024567.2	GI:47059039	homeobox-containing protein PBHNF; go_component: nucleus; go_function: sequence-specific DNA binding; go_function: transcription factor activity; go_process: regulation of transcription; DNA-dependent	hypothetical protein LOC79618	874	TRUE	8:28803923-28805189	-5.84057	-5.89337	-5.77558	-0.117795	0.0659103	0.0782699	0.842089	0.400754	0.59348	-6.57524	-6.53235	-6.61813	0.0857772	0.225662		0.00143449	0.00226398	0.633616	0.527078	-0.00448726	0.00699923	-0.641108	0.522493	9.86319	6.89887	2.96432	3.93454	black	Meth1
cg00461841	ATF7IP2	16	10.431	80063	+	36.1	NCBI:RefSeq	36.1	ACATTCCAGCTTAAATAAATAAGCCAACTAACCTGGTAGGGTGGCTCACG	10430226	+	MCAF2; FLJ12668;	NM_024997.2	GI:38569429	MBD1-containing chromatin-associated factor 2; MBD1-containing chromatin associated factor 2; go_component: integral to membrane	activating transcription factor 7 interacting protein 2	760	FALSE		2.20275	2.18996	2.21849	-0.0285288	0.015462	0.0610504	0.253267	0.800325	0.891101	1.92797	1.90178	1.95417	-0.0523882	0.246003		0.000592734	0.0017812	0.332773	0.739665	-0.0043703	0.00577181	-0.75718	0.450205	36.2152	10.7879	25.4273	-14.6395	black	Meth1
cg00462311	NFATC4	14	23.907	4776	+	36.1	NCBI:RefSeq	36.1	CGGTCCTTCAAGAGTGATACTAATGTTGCCTATTGGTCCGCCGTTGTGAC	23907094	+	NFAT3; NF-ATc4;	NM_004554.3	GI:37595561	nuclear factor of activated T-cells; cytoplasmic 4; T cell transcription factor NFAT3; go_component: nucleus; go_function: transcription factor activity; go_function: transcription coactivator activity; go_process: inflammatory response; go_process: regulation of transcription; DNA-dependent; go_process: transcription from RNA polymerase II promoter	cytoplasmic nuclear factor of activated T-cells 4	70	FALSE		-3.62139	-3.63425	-3.60557	-0.0286748	0.0761775	0.0753147	1.01146	0.313033	0.508753	-6.74623	-6.83453	-6.65794	-0.176584	0.0895138		0.000337071	0.00214864	0.156876	0.875505	0.00378601	0.00664052	0.570138	0.569492	11.9865	2.86613	9.12036	-6.25422	purple	Meth8
cg00462994	NAGS	17	39.4375	162417	+	36.1	NCBI:RefSeq	36.1	CGGCAAGTTAAGAGCCCCCCAGTGCCAGACGCTCCAGACAGACTGCCACT	39437558	+	AGAS; ARGA;	NM_153006.2	GI:66346701	go_component: mitochondrion; go_function: transferase activity; go_function: acyltransferase activity; go_function: acetylglutamate kinase activity; go_function: amino-acid N-acetyltransferase activity; go_process: urea cycle; go_process: arginine biosynthesis; go_process: amino acid biosynthesis	N-acetylglutamate synthase	77	TRUE	17:39437410-39438278	-5.17566	-5.22913	-5.10985	-0.119273	0.116125	0.0564072	2.05869	0.0408331	0.137817	-2.49828	-2.53251	-2.46406	-0.06845	0.687712		-3.8e-05	0.00163458	-0.0232355	0.981486	0.00237772	0.00501583	0.474043	0.636203	3.21481	2.61727	0.597546	2.01972	black	Meth1
cg00463202	ADPRHL1	13	113.156	113622	-	36.1	NCBI:RefSeq	36.1	TGCCTACAGTGCTGTTCTCCTTGCAGACATTTCTGTAGCCAAGAGCATCG	113155840	-	ARH2;	NM_199162.1	GI:40316945	isoform 2 is encoded by transcript variant 2; ADP-ribosyl-hydrolase; go_function: hydrolase activity	ADP-ribosylhydrolase like 1 isoform 2	129	TRUE	13:113155311-113155833	3.41027	3.40599	3.41554	-0.0095456	0.0184839	0.0458497	0.403142	0.687279	0.81681	3.00837	3.0037	3.01305	-0.00934396	0.000795221		-0.000867206	0.00133474	-0.64972	0.516641	0.00703308	0.00415134	1.69417	0.0924409	55.4464	47.186	8.2604	38.9256	brown	Meth4
cg00463577	C6orf150	6	74.2186	115004	-	36.1	NCBI:RefSeq	36.1	CGCCAGCCATGCAGCCTTGGCACGGAAAGGCCATGCAGAGAGCTTCCGAG	74218720	-		NM_138441.1	GI:31581597		hypothetical protein LOC115004	88	TRUE	6:74217728-74219676	-4.85344	-4.95677	-4.72626	-0.230511	0.212898	0.0913507	2.33055	0.0207838	0.0883291	-5.5055	-5.64468	-5.36633	-0.278349	0.0194934		0.00309114	0.0026445	1.16889	0.243882	-0.000971884	0.00841303	-0.115521	0.908196	3.36286	0.0701094	3.29275	-3.22264	grey	Meth0
cg00463848	KRT2A	12	51.3324	3849	-	36.1	NCBI:RefSeq	36.1	CGCACCAGGAATAGCTCCCAGGCAGACCAAACCCACGTATAAGTGGATCC	51332226	-	KRTE; KRT2E; MGC116967; MGC116968;	NM_000423.2	GI:47132619	go_component: intermediate filament; go_component: intermediate filament; go_function: structural molecule activity; go_function: structural constituent of cytoskeleton; go_process: epidermis development	keratin 2a	146	FALSE		2.74202	2.77956	2.69581	0.0837494	-0.093922	0.0831494	-1.12956	0.26003	0.45246	-2.93074	-1.92462	-3.93687	2.01225	3.16209e-14		-0.00270064	0.00240759	-1.12172	0.263368	-0.00737688	0.00742011	-0.994174	0.321841	80.1642	61.0905	19.0737	42.0167	greenyellow	Meth2
cg00464269	TNFAIP1	17	23.687	7126	+	36.1	NCBI:RefSeq	36.1	GGGACTGCTGAGGGGCAGGCGGCTGCAGGCTAGGGGCGGCTCGGAGTCCG	23686913	+	B12; B61; EDP1; MGC2317;	NM_021137.3	GI:26051238	go_component: membrane; go_component: voltage-gated potassium channel complex; go_function: protein binding; go_function: voltage-gated potassium channel activity; go_process: potassium ion transport	tumor necrosis factor; alpha-induced protein 1	56	TRUE	17:23686088-23687616	-5.92109	-6.02106	-5.79805	-0.223012	0.158929	0.145654	1.09114	0.276535	0.470759	-7.42505	-7.53836	-7.31174	-0.226623	0.573997		0.00976772	0.00407937	2.39442	0.0175987	0.00362202	0.0121602	0.297859	0.766249	26.243	24.0718	2.17122	21.9005	black	Meth1
cg00465284	LRRTM1	2	80.3854	347730	-	36.1	NCBI:RefSeq	36.1	CGCACAATCGTGAGCAGCTTACGACACTCAGTGAGCAGTAGGTGCCTGTG	80385366	-	FLJ32082;	NM_178839.3	GI:40255221	leucine-rich repeat transmembrane neuronal 1 protein; go_component: integral to membrane	leucine rich repeat transmembrane neuronal 1	43	TRUE	2:80384714-80385520	-5.074	-5.11628	-5.02198	-0.0942992	0.0970188	0.0585278	1.65765	0.0989712	0.24558	-3.79629	-3.72126	-3.87132	0.150068	0.533775		-0.00245032	0.00169824	-1.44286	0.150673	0.00143025	0.00511426	0.279658	0.780149	22.3438	18.0873	4.25643	13.8309	black	Meth1
cg00465846	RNF139	8	125.556	11236	+	36.1	NCBI:RefSeq	36.1	TTATGACGCTGGATTATGACGCAGGCAGTGGGCGCGGACTCTGCGGTTCG	125556189	+	RCA1; TRC8; HRCA1; MGC31961;	NM_007218.3	GI:38045935	patched related protein translocated in renal cancer; multiple membrane spanning receptor TRC8; go_component: ubiquitin ligase complex; go_component: integral to plasma membrane; go_function: zinc ion binding; go_function: metal ion binding; go_function: receptor activity; go_function: ubiquitin-protein ligase activity; go_process: protein ubiquitination; go_process: signal transduction	ring finger protein 139	34	TRUE	8:125555536-125557227	-6.03951	-6.14781	-5.90621	-0.241602	0.248408	0.116006	2.14133	0.0334695	0.121101	-10.8272	-10.221	-11.4335	1.21245	0.0114364		0.0033221	0.00332278	0.999795	0.318655	0.00818365	0.00911783	0.897543	0.370959	32.8299	28.225	4.60493	23.62	black	Meth1
cg00466249	MGC15523	17	76.8845	124565	-	36.1	NCBI:RefSeq	36.1	CTGTGGATTCCTGGCACCTAGCTGCTCACTCTGAGTCTAATGAATGAGCG	76883662	-	FLJ35718;	NM_138570.1	GI:20070375	go_component: membrane; go_component: integral to membrane; go_function: amino acid-polyamine transporter activity; go_process: transport; go_process: amino acid transport	hypothetical protein LOC124565	817	TRUE	17:76884351-76884564	0.894747	0.985296	0.783302	0.201994	-0.176671	0.0406998	-4.34083	2.26276e-05	0.000705017	-0.945852	-0.612095	-1.27961	0.667514	0.218085		-0.000925804	0.00117201	-0.78993	0.430533	0.00315018	0.00371363	0.848275	0.397723	0.628954	0.126429	0.502525	-0.376096	black	Meth1
cg00466544	C14orf101	14	56.116	54916	+	36.1	NCBI:RefSeq	36.1	TATACTGACTTGGTTGGGTCTGACAGAGACCAAAGCAGCGTCGAAAACCG	56116296	+	FLJ20392;	NM_017799.2	GI:39932586	go_component: membrane; go_component: integral to membrane	hypothetical protein LOC54916	300	TRUE	14:56115835-56116669	-5.94601	-5.96898	-5.91774	-0.0512416	0.00465881	0.0956432	0.0487103	0.961199	0.978638	-6.25784	-6.22193	-6.29375	0.071826	0.635867		-0.00154327	0.00274885	-0.561423	0.575157	0.00604729	0.00835609	0.723698	0.47045	13.3736	10.9853	2.38829	8.59697	black	Meth1
cg00468146	ID4	6	19.9462	3400	+	36.1	NCBI:RefSeq	36.1	TCCACTTTGCTGACTTTCTTGTTGGGCGGGATGGTGGGCACCAGCCTCCG	19945596	+		NM_001546.2	GI:19923138	go_component: nucleus; go_function: transcription regulator activity; go_function: transcription corepressor activity; go_process: regulation of transcription; go_process: regulation of transcription from RNA polymerase II promoter	inhibitor of DNA binding 4; dominant negative helix-loop-helix protein	594	TRUE	6:19944898-19947482	-3.64585	-3.65553	-3.63394	-0.0215926	-0.0248416	0.0558913	-0.444463	0.657194	0.794675	-0.794925	-0.931907	-0.657943	-0.273964	0.0956143		5.27e-05	0.00162815	0.0323587	0.974219	-0.0121079	0.00513895	-2.35611	0.0198443	5.96665	2.55268	3.41397	-0.861283	yellow	Meth5
cg00472136	TAC3	12	55.6969	6866	-	36.1	NCBI:RefSeq	36.1	ACTGCTGGGGCTTAGAGGACAATACTCCAAAATGAAGGCCTCAATAGCCG	55696592	-	NKB; NKNB; PRO1155; ZNEUROK1;	NM_001006667.1	GI:55742886	isoform 1 is encoded by transcript variant 1; neurokinin B-like protein; neuromedin K; neurokinin beta; gamma tachykinin 3; go_component: soluble fraction; go_component: extracellular space; go_function: receptor binding; go_process: pregnancy; go_process: neuropeptide signaling pathway; go_process: tachykinin signaling pathway	tachykinin 3 isoform 1	279	FALSE		2.71103	2.73623	2.68002	0.056211	-0.053817	0.0436381	-1.23325	0.218943	0.405679	1.42017	1.58287	1.25748	0.32539	0.0730722		-0.00182652	0.00126553	-1.44329	0.150553	0.00282934	0.0038954	0.726328	0.468842	126.442	91.0576	35.3839	55.6737	brown	Meth4
cg00472814	ADAMTS1	21	27.1395	9510	-	36.1	NCBI:RefSeq	36.1	CGCACCCTGGCTTTGCAATAGCCCCTGGCTCGGAGCCGCTTTCCAGCGAG	27139599	-	C3-C5; METH1; KIAA1346;	NM_006988.3	GI:50845383	a disintegrin-like and metalloprotease (reprolysin type) with thrombospondin type 1 motif; 1; human metalloproteinase with thrombospondin type 1 motifs; go_component: extracellular matrix (sensu Metazoa); go_function: heparin binding; go_function: integrin binding; go_function: zinc ion binding; go_function: metal ion binding; go_function: metalloendopeptidase activity; go_process: proteolysis; g…	ADAM metallopeptidase with thrombospondin type 1 motif; 1 preproprotein	52	TRUE	21:27137616-27140073	-5.67616	-5.75425	-5.58006	-0.174193	0.134122	0.106384	1.26073	0.208888	0.394394	-3.77399	-4.0743	-3.47369	-0.600616	0.00270249		-0.00526668	0.00306113	-1.7205	0.0869358	-0.0103293	0.00961305	-1.07451	0.284429	8.79273	4.72402	4.0687	0.655317	black	Meth1
cg00474004	IFNA14	9	21.2299	3448	-	36.1	NCBI:RefSeq	36.1	CGGGATTCCCAATGGCATTGCCCTTTGCTTTAATGATGGCCCTGGTGGTG	21229990	-	MGC125756; MGC125757;	NM_002172.1	GI:4504590	go_component: extracellular space; go_function: hematopoietin/interferon-class (D200-domain) cytokine receptor binding; go_process: defense response; go_process: response to virus	interferon; alpha 14	46	FALSE		2.00793	2.00118	2.01624	-0.0150645	0.00353283	0.0566483	0.0623642	0.950336	0.973255	1.74995	1.79447	1.70544	0.0890221	0.450935		-0.000871699	0.00161882	-0.53848	0.590863	-0.00382687	0.00493266	-0.775823	0.439153	132.222	99.302	32.92	66.382	greenyellow	Meth2
cg00474209	DLL1	6	170.442	28514	-	36.1	NCBI:RefSeq	36.1	AGCTCTCGCCAGATTGGGGGGCTGCTGATTTGCATCTCATTAGCCATGCG	170441398	-	DELTA1;	NM_005618.2	GI:10518496	delta-like 1 protein; delta (Drosophila)-like 1; go_component: membrane; go_component: extracellular region; go_component: integral to plasma membrane; go_function: Notch binding; go_function: Notch binding; go_function: calcium ion binding; go_process: hemopoiesis; go_process: cell communication; go_process: organ morphogenesis; go_process: cell differentiation; go_process: Notch signaling pathw…	delta-like 1	587	TRUE	6:170439971-170443312	-3.99951	-4.0656	-3.91818	-0.147418	0.153167	0.0582855	2.62788	0.00926518	0.0517117	-4.53859	-4.59003	-4.48716	-0.102871	0.017098	Yes	-0.000627103	0.00170191	-0.36847	0.712924	-0.00607684	0.00505757	-1.20153	0.231558	7.65951	5.69745	1.96206	3.73539	black	Meth1
cg00475955	C9orf114	9	130.632	51490	-	36.1	NCBI:RefSeq	36.1	TCTCATTGGCAGAGGCGGGACCGACGGTGTGTGCGGAACATGGCGGAGCG	130631906	-	HSPC109; DKFZP566D143; RP11-545E17.7;	NM_016390.2	GI:38679911	synonyms: HSPC109; DKFZP566D143; RP11-545E17.7	hypothetical protein LOC51490	36	TRUE	9:130631460-130632216	-6.18168	-6.30241	-6.03309	-0.269319	0.228464	0.0831928	2.7462	0.00658458	0.0412437	-10.1985	-10.2776	-10.1193	-0.15828	0.647132		0.00546113	0.00235259	2.32132	0.0213082	0.00332646	0.00603456	0.551235	0.582345	14.0734	12.5238	1.54959	10.9743	black	Meth1
cg00476577	ZNF217	20	51.6338	7764	-	36.1	NCBI:RefSeq	36.1	GGATATTCGAAACCTCAATCCACTGTTCAAATCCCAGCTTGCTTTCAACG	51633043	-	ZABC1;	NM_006526.2	GI:40807454	go_component: nucleus; go_function: zinc ion binding; go_function: metal ion binding; go_function: transcription factor activity; go_process: regulation of transcription; DNA-dependent	zinc finger protein 217	772	FALSE		-3.50421	-3.5201	-3.48466	-0.0354428	0.048483	0.0525241	0.923062	0.357098	0.552799	-5.26266	-5.38355	-5.14177	-0.241774	0.159679		0.000345686	0.00153531	0.225158	0.822093	0.00809695	0.00476979	1.69755	0.0917992	1.86763	1.5139	0.353728	1.16017	black	Meth1
cg00476580	ANP32E	1	148.474	81611	-	36.1	NCBI:RefSeq	36.1	GTGGGCTTCCCCGGCCTCGAGGCCCTGGGCGTCCGACGTCGCGACGGGCG	148475082	-	LANPL; LANP-L; MGC5350;	NM_030920.2	GI:23463320	leucine-rich acidic nuclear protein like; acidic (leucine-rich) nuclear phosphoprotein 32 family; member E variant; go_component: nucleus; go_component: cytoplasmic membrane-bound vesicle; go_function: phosphatase inhibitor activity	acidic (leucine-rich) nuclear phosphoprotein 32 family; member E	875	TRUE	1:148473407-148474609	-5.90575	-5.96636	-5.83114	-0.135223	0.13731	0.0750497	1.82959	0.0688153	0.194304	-6.6781	-6.71086	-6.64533	-0.0655309	0.885123		0.00149415	0.00216745	0.689359	0.491421	-0.00781783	0.00661152	-1.18245	0.239015	5.60038	4.76054	0.839839	3.9207	black	Meth1
cg00479269	C2orf29	2	101.236	55571	+	36.1	NCBI:RefSeq	36.1	CTTTCAGGTGAGTTCCCAGCAGCGCAGGTGGAAAGCTGCGGAATCTAACG	101235810	+	C40;	NM_017546.3	GI:40538808	go_component: cellular component unknown; go_function: molecular function unknown; go_process: cell proliferation	hypothetical protein LOC55571	597	TRUE	2:101235138-101236595	-5.13655	-5.19661	-5.06264	-0.133966	0.110965	0.10803	1.02717	0.305592	0.500888	-6.77176	-6.78657	-6.75695	-0.0296197	0.898694		-7.04e-05	0.00316085	-0.0222724	0.982254	0.00197986	0.00969169	0.204284	0.838426	17.8304	14.891	2.93939	11.9516	black	Meth1
cg00480115	FXYD3	19	40.2987	5349	+	36.1	NCBI:RefSeq	36.1	CGCATCATCTCACTGCATGGCCCTGGAGGCTCTGCCGTTTAAAGACCCCA	40298639	+	MAT8; PLML; MAT-8; MGC111076;	NM_021910.1	GI:11612673	isoform 2 precursor is encoded by transcript variant 2; phospholemman-like protein; FXYD domain-containing ion transport regulator 3; go_component: membrane; go_component: integral to plasma membrane; go_function: ion channel activity; go_function: chloride channel activity; go_process: ion transport; go_process: chloride transport	FXYD domain containing ion transport regulator 3 isoform 2 precursor	78	FALSE		3.30515	3.34761	3.25289	0.0947205	-0.122295	0.0737671	-1.65785	0.0989305	0.245567	2.73109	2.86545	2.59672	0.268731	0.191546		-0.00103735	0.00214483	-0.483652	0.629178	-0.011448	0.00683661	-1.67451	0.0962472	66.2023	28.9712	37.231	-8.25978	greenyellow	Meth2
cg00481227	CTNNBL1	20	35.7555	56259	+	36.1	NCBI:RefSeq	36.1	TTATTTACACTTATGGCACATCTCACTTCGGAGTAGCCATATCTCAAGCG	35755848	+	NAP; P14L; PP8304; C20orf33; FLJ21108; NYD-SP19; dJ633O20.1;	NM_030877.3	GI:29570786	nuclear associated protein; go_component: nucleus; go_function: binding; go_process: apoptosis	beta catenin-like 1	365	TRUE	20:35755436-35756193	-1.52207	-1.48721	-1.56496	0.0777519	-0.0606646	0.041176	-1.4733	0.142258	0.31036	-2.86337	-2.50732	-3.21942	0.712104	0.050868		-0.000432517	0.00120172	-0.359914	0.719303	0.00440002	0.00389623	1.1293	0.260687	0.217809	0.0819444	0.135865	-0.0539204	greenyellow	Meth2
cg00483154	DDX41	5	176.876	51428	-	36.1	NCBI:RefSeq	36.1	CGCTGACCTTGTGGACTCCATGCCCATCCTATCTGTGGATCCCGGGTGGA	176876573	-	ABS; MGC8828;	NM_016222.2	GI:21071031	putative RNA helicase; 2900024F02Rik; go_component: nucleus; go_function: ATP binding; go_function: RNA binding; go_function: hydrolase activity; go_function: nucleotide binding; go_function: ATP-dependent helicase activity; go_process: apoptosis; go_process: development; go_process: RNA processing	DEAD-box protein abstrakt	463	TRUE	5:176875954-176877302	-5.18278	-5.1799	-5.18633	0.00643329	-0.0250232	0.0637361	-0.392606	0.695033	0.821805	-5.94505	-6.01018	-5.87992	-0.130256	0.0183319		-0.00119336	0.00184511	-0.646769	0.518546	-0.00558759	0.00542778	-1.02944	0.305034	1.96295	0.697553	1.2654	-0.567847	blue	Meth3
cg00485296	NME3	16	1.76156	4832	-	36.1	NCBI:RefSeq	36.1	AGATGGTCAGCACCAGGCAGATCATGATGGCGGTGCGGGAGCGGGATCCG	1761711	-	DR-nm23; KIAA0516; c371H6.2;	NM_002513.2	GI:37693992	NM23-H3; go_function: ATP binding; go_function: kinase activity; go_function: nucleotide binding; go_function: transferase activity; go_function: magnesium ion binding; go_function: nucleoside diphosphate kinase activity; go_process: apoptosis; go_process: CTP biosynthesis; go_process: GTP biosynthesis; go_process: UTP biosynthesis; go_process: nucleotide metabolism; go_process: induction of apop…	nucleoside-diphosphate kinase 3	151	TRUE	16:1760150-1764076	-5.78108	-6.07288	-5.42196	-0.650918	0.585747	0.127262	4.60267	7.44338e-06	0.000314777	-7.69114	-7.71885	-7.66342	-0.0554322	0.867083		-0.000280525	0.00370803	-0.0756534	0.939773	-0.0153719	0.0116632	-1.31798	0.189647	1.17994	0.292972	0.886965	-0.593993	yellow	Meth5
cg00487159	SOCS1	16	11.2571	8651	-	36.1	NCBI:RefSeq	36.1	GATCCGTTCAGCCTCAGTGGACACAGCTAGAAAATGGGCTCTGTACTCCG	11257540	-	JAB; CIS1; SSI1; TIP3; CISH1; SSI-1; SOCS-1;	NM_003745.1	GI:4507232	STAT induced SH3 protein 1; Tec-interacting protein 3; JAK binding protein; cytokine-inducible SH2 protein 1; go_component: cytoplasm; go_function: protein kinase binding; go_function: protein kinase inhibitor activity; go_function: insulin-like growth factor receptor binding; go_process: ubiquitin cycle; go_process: JAK-STAT cascade; go_process: regulation of cell growth; go_process: intracellul…	suppressor of cytokine signaling 1	471	TRUE	16:11255994-11258397	-4.85093	-4.79792	-4.91617	0.11825	-0.125362	0.0880849	-1.42319	0.156255	0.330262	-5.35289	-5.34485	-5.36093	0.0160838	0.515134		0.000914389	0.00255238	0.358249	0.720547	-0.00727836	0.00780908	-0.932038	0.35291	22.4912	7.84875	14.6424	-6.79368	magenta	Meth7
cg00488300	TPSG1	16	1.21649	25823	-	36.1	NCBI:RefSeq	36.1	CGCCACTCCCCGCAGAGTGCTCCACACGACCCAGATTGCAGGCCTGCTGG	1215255	-	TMT; trpA; PRSS31;	NM_012467.2	GI:63079706	mast cell tryptase; mast cell protease II; skin tryptase; lung tryptase; pituitary tryptase; gamma II; go_component: integral to plasma membrane; go_function: trypsin activity; go_function: chymotrypsin activity; go_process: proteolysis	transmembrane tryptase preproprotein	1236	FALSE		3.17927	3.19673	3.15778	0.0389441	-0.0544283	0.0680266	-0.800102	0.42461	0.614752	0.140562	0.424164	-0.14304	0.567204	3.30186e-07		-0.0029152	0.00196071	-1.48681	0.13869	-0.00251638	0.00636155	-0.395561	0.693027	96.6707	35.4358	61.235	-25.7992	greenyellow	Meth2
cg00488718	MGC33302	4	129.106	256471	-	36.1	NCBI:RefSeq	36.1	GTAGAGGTGGCTTCCAGCTCTCTTCTCTAGCTCGGCTAAATGCAAAGGCG	129106554	-		NM_152778.1	GI:22749524	go_component: membrane; go_component: integral to membrane; go_function: transporter activity; go_process: transport	hypothetical protein LOC256471	60	TRUE	4:129104666-129106616	-5.7985	-5.89347	-5.68162	-0.211842	0.263061	0.130893	2.00974	0.0458158	0.148548	-8.44551	-8.23253	-8.65849	0.425951	0.214895		0.00525994	0.0037568	1.40011	0.163077	0.003724	0.0117925	0.315794	0.752626	15.1455	1.06772	14.0778	-13.0101	green	Meth6
cg00491404	EPS8L3	1	110.108	79574	-	36.1	NCBI:RefSeq	36.1	AGTGGCCACAGGCAGAGCCTGCCTTTGATGAGGTTACAGAGGCAGCCACG	110108087	-	EPS8R3; FLJ21522; MGC16817;	NM_024526.2	GI:21071013	isoform c is encoded by transcript variant 3; epidermal growth factor receptor pathway substrate 8-related protein 3; EPS8-related protein 3; go_function: receptor activity	epidermal growth factor receptor pathway substrate 8-like protein 3 isoform c	27	FALSE		1.97444	1.97606	1.97244	0.00362733	0.0020032	0.0458466	0.0436936	0.965193	0.980813	-1.29858	-0.754261	-1.8429	1.08864	7.14302e-13		0.00109522	0.00132481	0.826699	0.409423	0.000599822	0.00412139	0.145539	0.884493	63.8509	52.5406	11.3103	41.2303	brown	Meth4
cg00491839	PPP1R15A	19	54.0675	23645	+	36.1	NCBI:RefSeq	36.1	ACCGATAAGAGCAACGAACACAATGGCCACTAGGCTTTTATAGCCTACCG	54067490	+	GADD34;	NM_014330.2	GI:9790902	growth arrest and DNA-damage-inducible 34; go_process: apoptosis; go_process: cell cycle arrest; go_process: response to DNA damage stimulus	protein phosphatase 1; regulatory subunit 15A	38	TRUE	19:54066224-54067862	-4.06916	-4.0773	-4.05915	-0.0181506	0.00609385	0.0587494	0.103726	0.917492	0.956165	-3.73482	-3.87347	-3.59617	-0.277299	3.36958e-05		-0.0016659	0.00169993	-0.979986	0.328314	-0.00230128	0.0052609	-0.43743	0.662469	14.1709	12.911	1.25997	11.651	blue	Meth3
cg00493400	STAT1	2	191.587	6772	-	36.1	NCBI:RefSeq	36.1	CAAACACAGCACGTCCTTCTGATCGTTCTCTAAGATATGTAAACAGAACG	191587181	-	ISGF-3; STAT91; DKFZp686B04100;	NM_007315.2	GI:21536299	isoform alpha is encoded by transcript variant alpha; signal transducer and activator of transcription-1; transcription factor ISGF-3; transcription factor ISGF-3 components p91/p84; go_component: nucleus; go_component: cytoplasm; go_function: calcium ion binding; go_function: protein binding; go_function: signal transducer activity; go_function: transcription factor activity; go_function: transc…	signal transducer and activator of transcription 1 isoform alpha	191	TRUE	2:191586489-191587612	-5.69206	-5.65476	-5.73795	0.0831894	-0.0699675	0.108062	-0.647475	0.518074	0.691493	-6.93402	-6.66411	-7.20393	0.539828	0.0190505		0.00711009	0.00311215	2.28463	0.0234169	0.0063266	0.00988746	0.639861	0.523301	11.421	10.1922	1.22883	8.96335	black	Meth1
cg00495415	SP1	12	52.0601	6667	+	36.1	NCBI:RefSeq	36.1	CGCAACTTAGTCTCACACGCCTTGGAGAGCAAGCGAGTCTTGCCATTGGA	52060246	+		NM_138473.2	GI:38372900	go_component: nucleus; go_function: DNA binding; go_function: zinc ion binding; go_function: metal ion binding; go_function: protein binding; go_function: protein binding; go_function: protein binding; go_function: transcriptional activator activity; go_function: RNA polymerase II transcription factor activity; go_process: transcription; go_process: positive regulation of transcription; DNA-depen…	Sp1 transcription factor	184	TRUE	12:52059897-52061295	-5.31171	-5.34289	-5.27332	-0.0695769	0.10713	0.0805088	1.33066	0.18483	0.366228	-8.04532	-7.97624	-8.11439	0.138152	0.93729		0.000830243	0.0023465	0.353822	0.723857	0.00273935	0.00709629	0.386026	0.700059	31.0608	26.0246	5.03629	20.9883	black	Meth1
cg00495442	KIAA1219	20	36.5346	57148	+	36.1	NCBI:RefSeq	36.1	CGGATAAGGGGCTTCTCTGCAAGATTCTGGCTCCCACCTAGGTTCTAGGA	36534900	+	DKFZp686N19168;	NM_020336.1	GI:34787408	dJ1100H13.1; RP5-1100H13.1; go_function: GTPase activator activity	hypothetical protein LOC57148	314	TRUE	20:36534397-36535346	-4.52658	-4.61012	-4.42377	-0.186347	0.149712	0.0883193	1.69512	0.0916241	0.234003	-6.14592	-6.24954	-6.04231	-0.207234	0.00942328		-0.00440983	0.00253008	-1.74296	0.0829248	0.00623711	0.00801967	0.777728	0.438033	18.8472	6.19446	12.6527	-6.45823	purple	Meth8
cg00495491	ITPR2	12	26.7141	3709	-	36.1	NCBI:RefSeq	36.1	ATGGGCGTAGGACCCTCCCAGCCATGTGTGGGATGTAATCTCCTGGTGCG		-	IP3R2;	NT_009714.16	inositol 1;4;5-triphosphate receptor; type 2	go_component: plasma membrane; go_component: integral to membrane; go_component: endoplasmic reticulum; go_function: calcium ion binding; go_function: calcium channel activity; go_function: calcium ion transporter activity; go_function: inositol-1;4;5-triphosphate receptor activity; go_function: inositol 1;4;5-triphosphate-sensitive calcium-release channel activity; go_process: cation transport; …			TRUE	12:26713716-26714261	1.93642	1.85325	2.03879	-0.185546	0.189929	0.0466534	4.07106	6.76142e-05	0.00161171	0.988149	0.99463	0.981668	0.0129617	0.0218455		-0.000614611	0.00136264	-0.451045	0.652461	0.00023064	0.00412715	0.0558835	0.955514	4.25679	2.62041	1.63638	0.984033	brown	Meth4
cg00496170	ATP6V1D	14	66.8966	51382	-	36.1	NCBI:RefSeq	36.1	AAAGTACTGTTTCTCGCTATCTTAGCTTTAGCTAAGTAACCTTCAAGGCG	66896344	-	VATD; VMA8; ATP6M;	NM_015994.2	GI:19913437	vacuolar proton pump delta polypeptide; ATPase; H+ transporting; lysosomal 34kD; V1 subunit D; ATPase; H+ transporting; lysosomal (vacuolar proton pump); ATPase; H+ transporting lysosomal; member M; vacuolar ATP synthase subunit D; V-ATPase D subunit; H(+)-transporting two-sector ATPase; subunit M; vacuolar proton pump D subunit; V-ATPase 28 kDa accessory protein; vacuolar H-ATPase subunit D; vac…	H(+)-transporting two-sector ATPase	289	TRUE	14:66895473-66897466	-6.13342	-6.29725	-5.93179	-0.365456	0.324968	0.123302	2.63555	0.00906549	0.0509285	-7.42259	-7.64725	-7.19792	-0.449335	0.105077		0.00307699	0.00355996	0.864335	0.388471	0.00652104	0.0113395	0.575075	0.566157	4.92201	4.43999	0.482025	3.95796	black	Meth1
cg00497251	RNPEPL1	2	241.157	57140	+	36.1	NCBI:RefSeq	36.1	CGGGACAGCATGTCACTCCGGGAAGCCTCCCGTTCAGGTGTCTGGTCCCT	241156777	+	FLJ10806; MGC99544;	NM_018226.3	GI:54020717	argininyl aminopeptidase-like 1; go_function: metal ion binding; go_function: aminopeptidase activity; go_function: metallopeptidase activity; go_function: membrane alanyl aminopeptidase activity; go_process: proteolysis	arginyl aminopeptidase (aminopeptidase B)-like 1	621	TRUE	2:241155861-241157458	-2.95305	-2.93421	-2.97623	0.0420187	-0.0646823	0.056626	-1.14227	0.25472	0.446427	-4.15947	-4.14552	-4.17342	0.0279004	0.218085		-0.000963079	0.00165054	-0.583494	0.560238	-0.0125658	0.00520213	-2.41551	0.0169938	1.18087	0.0656531	1.11521	-1.04956	magenta	Meth7
cg00498305	SLC18A2	10	118.99	6571	+	36.1	NCBI:RefSeq	36.1	CGGCCCATTTCAGGGACACTGAGGCTCAAAGAGCCACGTGATTTATTCAA	118990706	+	SVAT; SVMT; VAT2; VMAT2; MGC26538; MGC120477; MGC120478;	NM_003054.2	GI:42476324	vesicle monoamine transporter type 2; go_component: membrane fraction; go_component: integral to plasma membrane; go_function: transporter activity; go_function: monoamine transporter activity; go_process: monoamine transport	solute carrier family 18 (vesicular monoamine); member 2	480	TRUE	10:118990170-118991650	-1.08571	-1.13091	-1.03008	-0.100836	0.114431	0.0584363	1.95822	0.0516086	0.160726	-0.81528	-0.614776	-1.01578	0.401008	0.0432534		0.00231577	0.00169884	1.36315	0.174415	0.00146219	0.00540687	0.270431	0.787224	0.335428	0.0355142	0.299914	-0.264399	grey	Meth0
cg00498604	TLL1	4	167.013	7092	+	36.1	NCBI:RefSeq	36.1	CGCCAGCCCATCGGCAAGGTCTCAGCGTTTCCTGCTGCTGCAATCTGTAA	167013860	+	TLL;	NM_012464.3	GI:22547220	go_function: astacin activity; go_function: calcium ion binding; go_function: metallopeptidase activity; go_process: proteolysis; go_process: skeletal development	tolloid-like 1	621	TRUE	4:167013042-167013329	-4.24312	-4.35306	-4.10779	-0.24527	0.271664	0.0806809	3.36714	0.000912471	0.0106957	-3.79107	-3.82856	-3.75358	-0.0749811	0.894167		0.00127973	0.00232832	0.549639	0.5832	0.00634281	0.00739575	0.857629	0.392553	25.3707	21.537	3.83371	17.7033	black	Meth1
cg00499599	MCM3AP	21	46.5308	8888	-	36.1	NCBI:RefSeq	36.1	CGGGCGCCCCAGACCCCAGAGGACCCGGCCCCCAACGCTTACCTGTCCCC	46529664	-	GANP; MAP80; KIAA0572;	NM_003906.3	GI:33469915	minichromosome maintenance deficient (S. cerevisiae) 3-associated protein; germinal center-associated nuclear protein; MCM3 import protein; go_component: nucleus; go_function: DNA binding; go_function: nucleotide binding; go_process: DNA replication; go_process: protein import into nucleus	minichromosome maintenance protein 3 associated protein	1156	TRUE	21:46530003-46531169	-5.61214	-5.59293	-5.63578	0.0428554	0.010406	0.105744	0.0984081	0.921708	0.959006	-6.63195	-6.69857	-6.56533	-0.133245	0.377452		0.00464189	0.00305511	1.51939	0.130293	-0.01599	0.00987151	-1.61982	0.107506	11.3334	3.49183	7.8416	-4.34977	blue	Meth3
cg00499822	CXCL12	10	44.2016	6387	-	36.1	NCBI:RefSeq	36.1	GACTGGGGCCATCTGGGATGTCTCGGGGGTATCCGGAGGGCTAAGCACCG	44200548	-	PBSF; SDF1; SDF1A; SDF1B; TPAR1; SCYB12; SDF-1a; SDF-1b; TLSF-a; TLSF-b; chemokine;	NM_199168.2	GI:76563931	isoform alpha is encoded by transcript variant 1; stromal cell-derived factor 1; stromal cell-derived factor 1a; stromal cell-derived factor 1 gamma; go_component: extracellular space; go_component: extracellular region; go_function: chemokine activity; go_function: chemokine activity; go_function: growth factor activity; go_process: chemotaxis; go_process: circulation; go_process: immune respons…	chemokine (C-X-C motif) ligand 12 (stromal cell-derived factor 1) isoform alpha	1009	TRUE	10:44199096-44202554	-3.35476	-3.40146	-3.29728	-0.10418	0.0891327	0.0545965	1.63257	0.104148	0.253628	-2.81093	-2.81559	-2.80626	-0.00932504	0.773711		-0.00188808	0.00158188	-1.19357	0.234103	-0.00187113	0.00519408	-0.360244	0.719204	0.944986	0.0377764	0.907209	-0.869433	grey	Meth0
cg00500400	EP300	22	39.8172	2033	+	36.1	NCBI:RefSeq	36.1	CGGGTCCCCCAAAACCCCGGTCGAATTCACCAGGCAGGGTGTACCCACTG	39818553	+	p300;	NM_001429.2	GI:50345996	E1A-binding protein; 300kD; E1A-associated protein p300; go_component: nucleus; go_component: nucleus; go_function: zinc ion binding; go_function: metal ion binding; go_function: transferase activity; go_function: protein C-terminus binding; go_function: transcription factor activity; go_function: protein C-terminus binding; go_function: transcription factor activity; go_function: transcription c…	E1A binding protein p300	1324	TRUE	22:39817040-39819180	-4.38043	-4.41175	-4.34188	-0.0698732	0.0486385	0.0445729	1.09121	0.276506	0.470748	-5.39949	-5.31929	-5.47968	0.160388	0.000511592		0.0015763	0.00129089	1.22109	0.223533	0.00124332	0.00401576	0.309611	0.757314	6.07857	0.176596	5.90197	-5.72537	grey	Meth0
cg00502442	ZDHHC14	6	157.722	79683	+	36.1	NCBI:RefSeq	36.1	CGCTCATTCCCACGGCCACCGGCAAGCCACTCCTGGCGACTCCCCGGGAC	157722545	+	NEW1CP; FLJ20984;	NM_024630.2	GI:24371240	isoform 1 is encoded by transcript variant 1; NEW1 domain containing protein; zinc finger; DHHC domain containing 14; go_component: integral to membrane; go_function: metal ion binding	NEW1 domain containing protein isoform 1	664	TRUE	6:157720885-157723510	-5.17161	-5.20288	-5.13311	-0.0697636	0.116229	0.0805875	1.44227	0.150805	0.322651	-7.27108	-7.21136	-7.3308	0.119434	0.504115		0.00212643	0.0023055	0.922329	0.357503	-0.00178808	0.00735275	-0.243185	0.808216	6.81924	6.04288	0.776368	5.26651	black	Meth1
cg00503840	DLX5	7	96.4884	1749	-	36.1	NCBI:RefSeq	36.1	CGGCCTACCGCCAAGAAGCTATGCCTTAGGCAAACCATGGAGCTCTGGCC		-	9606;	NT_007933.14	distal-less homeo box 5	go_component: nucleus; go_function: transcription factor activity; go_process: development; go_process: skeletal development; go_process: nervous system development; go_process: regulation of transcription; DNA-dependent			TRUE	7:96487969-96489640	-4.13125	-4.17975	-4.07156	-0.108183	0.0817356	0.0481372	1.69797	0.091084	0.232999	-1.31826	-1.46987	-1.16666	-0.303202	0.0415079		0.000594042	0.00140332	0.423312	0.672536	-0.0143637	0.00409419	-3.50832	0.000605502	10.2918	3.18591	7.10587	-3.91996	yellow	Meth5
cg00504595	TNFRSF19	13	23.043	55504	+	36.1	NCBI:RefSeq	36.1	CGGGTAAGTACTGCAAAGAGCTCAGCATGTTGCAGGTACTCTGTTTTAAG	23042723	+	TAJ; TROY; TRADE; TAJ-alpha;	NM_018647.2	GI:23238201	isoform 1 precursor is encoded by transcript variant 1; toxicity and JNK inducer; go_component: integral to membrane; go_function: receptor activity; go_function: protein binding; go_function: tumor necrosis factor receptor activity; go_process: apoptosis; go_process: JNK cascade; go_process: induction of apoptosis	tumor necrosis factor receptor superfamily; member 19 isoform 1 precursor	262	FALSE		-0.316726	-0.342463	-0.28505	-0.0574132	0.0949191	0.0491478	1.9313	0.0548738	0.167178	-1.79207	-1.56859	-2.01555	0.446961	0.049526		-0.00115949	0.00141151	-0.821452	0.412397	0.0011184	0.00442327	0.252844	0.800757	0.914528	0.350017	0.564511	-0.214493	brown	Meth4
cg00509616	Gcom1	15	55.6717	145781	+	36.1	NCBI:RefSeq	36.1	CGCCCCACCCTGGGCTCAACTCCCCGGTCCTGTGCCGGCTCTGGCAGTGA	55671406	+	Gup1; Gup2; Gcom2; GRINL1A; FLJ30973; MGC126694;	NM_001018090.1	GI:70166413	isoform 1 is encoded by transcript variant 1; NMDAR1 subunit-interacting protein; glutamate receptor; ionotropic; N-methyl D-aspartate-like 1A combined protein	GRINL1A combined protein isoform 1	301	TRUE	15:55671140-55671777	-2.14728	-2.18233	-2.10414	-0.0781901	0.115297	0.0457211	2.52174	0.0124654	0.0632016	-1.23334	-1.02567	-1.44101	0.41534	0.324332		-0.0013532	0.0013352	-1.01348	0.312092	-0.00678256	0.003997	-1.69691	0.0919195	0.229027	0.0106655	0.218362	-0.207697	grey	Meth0
cg00510787	C6orf96	6	151.815	55005	-	36.1	NCBI:RefSeq	36.1	CGTTCAATTCCTCAAACTCAAAATTATTTTATCGATTTCTACAGTTACCG	151814952	-	FLJ20627; MGC88260; bA351K16.3;	NM_017909.1	GI:8923583	synonyms: FLJ20627; MGC88260; bA351K16.3	hypothetical protein LOC55005	313	TRUE	6:151814600-151815803	-4.45657	-4.64576	-4.22371	-0.422054	0.367615	0.101478	3.62261	0.000370612	0.00563303	-5.26414	-5.31617	-5.21212	-0.104045	0.072161		-0.000160195	0.00295426	-0.0542251	0.956812	0.000415629	0.00924558	0.0449544	0.964207	1.50428	0.0324542	1.47183	-1.43938	grey	Meth0
cg00510956	KHDRBS1	1	32.251	10657	+	36.1	NCBI:RefSeq	36.1	AAGAGACCCTTGCCACTACTCTCAAAGGCAAGGTACATAGTGGACAGTCG	32252078	+	p62; Sam68;	NM_006559.1	GI:5730026	GAP-associated tyrosine phosphoprotein p62 (Sam68); go_component: nucleus; go_component: membrane; go_function: DNA binding; go_function: RNA binding; go_function: protein binding; go_function: protein binding; go_function: protein binding; go_function: SH3/SH2 adaptor activity; go_function: transcriptional repressor activity; go_process: cell cycle; go_process: transcription; go_process: mRNA pr…	KH domain containing; RNA binding; signal transduction associated 1	1051	FALSE		2.77948	2.81078	2.74096	0.0698136	-0.0915399	0.0401217	-2.28156	0.0235792	0.0961992	3.37273	3.29209	3.45337	-0.161274	0.0063187		0.000187287	0.00117467	0.159438	0.87349	-3.26e-05	0.00375749	-0.00866863	0.993096	3.41774	1.29853	2.11922	-0.82069	green	Meth6
cg00511475	CDH15	16	87.7658	1013	+	36.1	NCBI:RefSeq	36.1	CGGGACAGTGTCTTCAACTGCAGCCGCACAGGTCTCCCCCAGAACCACTG	87765664	+	CDH3; CDHM; MCAD; CDH14;	NM_004933.2	GI:16507957	M-cadherin; muscle-cadherin; myotubule-cadherin; cadherin-14; cadherin-3; go_component: plasma membrane; go_component: integral to membrane; go_function: protein binding; go_function: calcium ion binding; go_process: cell adhesion; go_process: homophilic cell adhesion	cadherin 15 preproprotein	167	TRUE	16:87764778-87765944	-0.569972	-0.51168	-0.641716	0.130036	-0.151791	0.039163	-3.87587	0.000144429	0.00283827	-0.333261	-0.347593	-0.318928	-0.0286655	0.998859		-0.00136333	0.00111931	-1.21801	0.224701	-0.00404374	0.00361564	-1.1184	0.265297	0.122936	0.0093958	0.11354	-0.104145	grey	Meth0
cg00512031	CYTL1	4	5.07288	54360	-	36.1	NCBI:RefSeq	36.1	TAACTTCCCAAGACAGTGGCAGGTAAAGGTCTAGGCTCTCCACTTAGACG	5072098	-	C17;	NM_018659.2	GI:49472832	cytokine-like protein C17; go_component: soluble fraction; go_component: extracellular space; go_function: receptor binding; go_process: signal transduction	cytokine-like 1	779	FALSE		2.62495	2.59664	2.65979	-0.0631496	0.0767296	0.0558594	1.37362	0.171113	0.349161	1.45767	1.62221	1.29313	0.329084	0.00485355		-0.00351977	0.00160995	-2.18625	0.0299939	0.00269335	0.00507708	0.530492	0.596605	193.458	150.554	42.9046	107.649	brown	Meth4
cg00512279	SLC18A2	10	118.991	6571	+	36.1	NCBI:RefSeq	36.1	CGCCGTCGGGGACCCAATCTGGAGACCCAACCTAGAACCCCCAGGACGCT	118990706	+	SVAT; SVMT; VAT2; VMAT2; MGC26538; MGC120477; MGC120478;	NM_003054.2	GI:42476324	vesicle monoamine transporter type 2; go_component: membrane fraction; go_component: integral to plasma membrane; go_function: transporter activity; go_function: monoamine transporter activity; go_process: monoamine transport	solute carrier family 18 (vesicular monoamine); member 2	275	TRUE	10:118990170-118991650	-5.81904	-5.81667	-5.82195	0.00527209	0.0149825	0.116862	0.128206	0.898116	0.945929	-4.98743	-4.96825	-5.00662	0.0383738	0.382109		0.00715927	0.00334489	2.14036	0.0335741	-0.0118352	0.010441	-1.13352	0.258919	6.65273	3.2465	3.40624	-0.159737	blue	Meth3
cg00512374	IGFBP4	17	35.8532	3487	+	36.1	NCBI:RefSeq	36.1	CACCTCTGGGAAGGCGCTGGGGGTGTGGCCAGGGACCGGTATAAAGTCCG	35853202	+	BP-4; IBP4; IGFBP-4; HT29-IGFBP;	NM_001552.2	GI:62243289	insulin-like growth factor-binding protein 4; IGF-binding protein 4; go_component: extracellular region; go_function: insulin-like growth factor binding; go_process: DNA metabolism; go_process: cell proliferation; go_process: signal transduction; go_process: skeletal development; go_process: regulation of cell growth	insulin-like growth factor binding protein 4 precursor	6	TRUE	17:35852712-35853865	-4.71638	-4.66963	-4.77392	0.104285	-0.136303	0.0674249	-2.02155	0.0445691	0.145768	-4.89003	-4.98873	-4.79134	-0.197396	0.00184486		0.00205638	0.00196139	1.04843	0.295744	-0.00304353	0.00603852	-0.504019	0.615035	2.61089	0.216308	2.39458	-2.17827	magenta	Meth7
cg00513220	MOSC2	1	218.989	54996	+	36.1	NCBI:RefSeq	36.1	CGCAGCCCCATGGCCGTGCACTCAGCCTCGCTCACCGGCACCCCTTTGCA	218988299	+	FLJ20605; RP11-270A6.1;	NM_017898.3	GI:31542712	go_component: mitochondrion; go_process: transport	MOCO sulphurase C-terminal domain containing 2	447	TRUE	1:218987731-218988980	-4.94927	-4.9829	-4.90786	-0.0750402	0.0604277	0.0739264	0.817404	0.41468	0.605698	-3.64466	-3.66972	-3.61959	-0.050128	0.760602		-0.00155407	0.00212644	-0.730831	0.465764	0.000416191	0.00661318	0.0629336	0.949908	2.77355	0.729026	2.04452	-1.3155	yellow	Meth5
cg00516481	PDE9A	21	42.9463	5152	+	36.1	NCBI:RefSeq	36.1	CGGGGTAATCCTCGGTCCGGCCCCATACAGGACAGAAATAAAATCGCCAT	42946931	+	HSPDE9A2;	NM_002606.2	GI:48762716	isoform a is encoded by transcript variant 1; CGMP-specific 3 ;5prime-cyclic phosphodiesterase type 9; phosphodiesterase PDE9A21; go_function: metal ion binding; go_function: catalytic activity; go_function: hydrolase activity; go_function: manganese ion binding; go_function: cGMP-specific phosphodiesterase activity; go_function: 3 ;5prime-cyclic-nucleotide phosphodiesterase activity; go_process:…	phosphodiesterase 9A isoform a	660	TRUE	21:42946154-42947773	-2.5341	-2.59188	-2.46299	-0.128882	0.0676146	0.0643127	1.05134	0.294384	0.489135	-2.68041	-2.47572	-2.88509	0.409367	0.0287287		-0.00225833	0.00185899	-1.21482	0.225912	-0.00211573	0.00587922	-0.359866	0.719486	2.45069	1.49222	0.958479	0.533737	yellow	Meth5
cg00518911	HOXA10	7	27.1878	3206	-	36.1	NCBI:RefSeq	36.1	AATATTTTCATCATCTCTTTTCCCCTCTACATTGCATCTTTTAAAATTCG	27186368	-	PL; HOX1; HOX1H; HOX1.8; MGC12859;	NM_018951.2	GI:24497548	isoform a is encoded by transcript variant 1; homeobox protein HOXA10; centaurin alpha 1-like; homeobox protein 1H; go_component: nucleus; go_function: transcription factor activity; go_process: development; go_process: spermatogenesis; go_process: regulation of transcription; DNA-dependent	homeobox protein A10 isoform a	1461	FALSE		1.53995	1.4901	1.6013	-0.111198	0.106601	0.0598785	1.78028	0.076563	0.208546	-2.9975	-2.37166	-3.62334	1.25168	8.50056e-10		-0.00216994	0.00173286	-1.25223	0.211995	-0.00661388	0.00554103	-1.19362	0.234632	196.701	122.423	74.2775	48.1456	brown	Meth4
cg00518989	LIMK2	22	29.9385	3985	+	36.1	NCBI:RefSeq	36.1	CTGAGGGAAACCGGCTGTCTCTCGGGGGTTTCGGGCTGGTTGGGTCCTCG	29938250	+		NM_005569.3	GI:73390104	isoform 2a is encoded by transcript variant 2a; go_component: nucleus; go_component: cytoplasm; go_component: cytoplasm; go_function: ATP binding; go_function: protein binding; go_function: zinc ion binding; go_function: metal ion binding; go_function: nucleotide binding; go_function: transferase activity; go_function: protein-tyrosine kinase activity; go_function: protein serine/threonine kinase…	LIM domain kinase 2 isoform 2a	269	TRUE	22:29937851-29938693	-5.42917	-5.47637	-5.37107	-0.105297	0.0842776	0.0949205	0.887875	0.375685	0.570382	-6.33951	-6.47083	-6.20819	-0.262648	0.00221503		-0.00197006	0.00274384	-0.717993	0.473625	-0.00384398	0.00860578	-0.446674	0.655796	19.3446	17.2072	2.13742	15.0698	black	Meth1
cg00519208	EVI5	1	93.0309	7813	-	36.1	NCBI:RefSeq	36.1	CGCTGAGGCATTGGCTAGAAACTTCTATAATTAGGTGTTTTCTGACACTA	93030549	-	NB4S;	NM_005665.4	GI:68299758	neuroblastoma stage 4S gene; dJ846D11.1 (ecotropic viral integration site 5); go_function: protein binding; go_process: development; go_process: cell proliferation	ecotropic viral integration site 5	358	FALSE		1.51572	1.50582	1.52791	-0.0220866	-0.000375522	0.0462014	-0.00812794	0.993523	0.996523	1.89112	1.96372	1.81852	0.145202	0.66678		0.000196398	0.00132867	0.147815	0.882642	-0.00544217	0.00394064	-1.38104	0.169452	11.673	8.77094	2.90206	5.86888	greenyellow	Meth2
cg00520135	TPM1	15	61.1209	7168	+	36.1	NCBI:RefSeq	36.1	AGCCTCCTCAGAGTTGCGGCTGCGGATGCAATGACTTAGCCAGGTTAACG	61121891	+	TMSA; HTM-alpha; TPM1-alpha; TPM1-kappa;	NM_000366.5	GI:63252894	isoform 5 is encoded by transcript variant 5; alpha tropomyosin; sarcomeric tropomyosin kappa; go_component: cytoskeleton; go_component: muscle thin filament tropomyosin; go_function: actin binding; go_function: Ras GTPase activator activity; go_function: structural constituent of muscle; go_function: structural constituent of cytoskeleton; go_process: cell motility; go_process: regulation of hea…	tropomyosin 1 alpha chain isoform 5	992	TRUE	15:61120810-61121032	1.51926	1.68807	1.31149	0.376587	-0.34242	0.0874934	-3.91367	0.000124961	0.00254055	1.90776	2.01549	1.80002	0.215471	0.0311056	Yes	0.00250631	0.00254355	0.985361	0.325674	0.00172525	0.00783626	0.220163	0.826063	0.349878	0.106935	0.242943	-0.136007	green	Meth6
cg00521434	GPR61	1	109.883	83873	+	36.1	NCBI:RefSeq	36.1	CGCATTAGGCAGCTTCCAAAGGGGCCAAACCTTGGACCATCCCCTGGAGC	109884032	+	BALGR; GPCR3;	NM_031936.3	GI:57165370	biogenic amine receptor-like GPCR; go_component: integral to membrane; go_function: receptor activity; go_function: rhodopsin-like receptor activity; go_function: G-protein coupled receptor activity; unknown ligand; go_process: signal transduction; go_process: G-protein coupled receptor protein signaling pathway	G protein-coupled receptor 61	544	FALSE		2.77318	2.79276	2.74909	0.0436734	-0.0482323	0.0617793	-0.780719	0.4359	0.624469	0.677041	1.09369	0.260392	0.833299	6.25098e-08		-0.00140328	0.0017587	-0.797904	0.425902	-0.00396966	0.00534777	-0.742302	0.459139	117.396	72.7859	44.6099	28.176	greenyellow	Meth2
cg00522034	CBLB	3	107.07	868	-	36.1	NCBI:RefSeq	36.1	GGATTTGTCTTGACGGTAATTGTTGCGTTTCCACGTCTCGGAGGCCTGCG	107070577	-	RNF56; Nbla00127; DKFZp779A0729; DKFZp686J10223;	NM_170662.3	GI:54112419	Cas-Br-M (murine) ectropic retroviral transforming sequence b; putative protein product of Nbla00127; go_component: nucleus; go_component: ubiquitin ligase complex; go_function: calcium ion binding; go_function: protein binding; go_function: zinc ion binding; go_function: signal transducer activity; go_function: ubiquitin-protein ligase activity; go_process: protein ubiquitination; go_process: NL…	Cas-Br-M (murine) ecotropic retroviral transforming sequence b	166	TRUE	3:107069713-107071058	-6.80174	-6.86224	-6.72726	-0.134983	0.0437407	0.0958442	0.456373	0.648622	0.788989	-9.32323	-8.97916	-9.66729	0.688129	0.0690446		0.00177891	0.00280051	0.635209	0.526041	0.00833264	0.00878615	0.948384	0.344557	1.07361	0.759984	0.31363	0.446353	black	Meth1
cg00522316	KHSRP	19	6.37604	8570	-	36.1	NCBI:RefSeq	36.1	CGGGCAGCTCGCAGCTATTGCCTCTGAGAGCTGTCAGTCACTCTGAGCCT	6375805	-	FBP2; KSRP; FUBP2; MGC99676;	NM_003685.1	GI:4504864	KH-type splicing regulatory protein (FUSE-binding protein 2); KH type splicing regulatory protein; go_component: nucleus; go_function: DNA binding; go_function: nucleic acid binding; go_function: RNA splicing factor activity; transesterification mechanism; go_process: transport; go_process: transcription; go_process: RNA splicing; go_process: mRNA export from nucleus; go_process: nuclear mRNA spl…	KH-type splicing regulatory protein (FUSE binding protein 2)	237	TRUE	19:6375152-6376920	-4.6674	-4.7388	-4.57952	-0.159281	0.144171	0.0630893	2.2852	0.0233608	0.0955354	-5.54714	-5.52706	-5.56722	0.0401559	0.190575		0.00128018	0.00184355	0.69441	0.488256	-0.000886067	0.00575229	-0.154037	0.877801	20.8004	18.8835	1.91685	16.9667	black	Meth1
cg00524288	UPP1	7	48.095	7378	+	36.1	NCBI:RefSeq	36.1	GGCGGAGGAAACCGGGCTAGAAGCGGCTCTAGGACTAACCCAAGGTCACG	48094880	+	UP; UPP; UPASE; UDRPASE;	NM_003364.2	GI:31742506	go_component: cytoplasm; go_function: uridine phosphorylase activity; go_function: transferase activity; transferring glycosyl groups; go_process: nucleoside metabolism; go_process: nucleotide catabolism	uridine phosphorylase 1	97	TRUE	7:48094820-48096626	-4.7345	-4.77747	-4.68163	-0.095836	0.117549	0.0625704	1.87866	0.0617605	0.180856	-4.35796	-4.39429	-4.32163	-0.0726613	0.0216813		-0.00109994	0.00182507	-0.602682	0.547424	-0.0054817	0.00599442	-0.914467	0.362033	9.18253	4.7524	4.43013	0.322266	blue	Meth3
cg00528052	JARID1B	1	201.044	10765	-	36.1	NCBI:RefSeq	36.1	CGCTTTCATCCACAAGATCCGGCCCATAGCCGAGCAGACTGGCATCTGTA	201044172	-	PUT1; PLU-1; RBBP2H1A;	NM_006618.3	GI:57242795	putative DNA/chromatin binding motif; retinoblastoma-binding protein 2; homolog 1A; RB-binding protein; go_component: nucleus; go_component: nucleus; go_function: DNA binding; go_function: DNA binding; go_function: protein binding; go_function: zinc ion binding; go_function: protein binding; go_function: transcriptional repressor activity; go_process: regulation of transcription; DNA-dependent; g…	Jumonji; AT rich interactive domain 1B (RBP2-like)	254	TRUE	1:201042549-201044511	-5.79222	-5.87708	-5.68777	-0.189308	0.21838	0.080348	2.71793	0.00715185	0.0437459	-5.95727	-6.24517	-5.66937	-0.5758	0.000125518	Yes	0.00389332	0.0022681	1.71656	0.0876563	0.00612028	0.00731662	0.836491	0.404294	6.52635	5.76887	0.757478	5.01139	black	Meth1
cg00528967	STK24	13	98.027	8428	-	36.1	NCBI:RefSeq	36.1	GGCTGAGCGTAGGGGGACGCCGTGTGGATACCGCCAAGTTGCTGCTTCCG	98027350	-	MST3; STK3; MST-3; MST3B;	NM_003576.2	GI:20070157	isoform a is encoded by transcript variant 1; STE20-like kinase 3; sterile 20-like kinase 3; serine/threonine kinase 24 (Ste20; yeast homolog); go_function: ATP binding; go_function: kinase activity; go_function: nucleotide binding; go_function: transferase activity; go_function: protein-tyrosine kinase activity; go_function: protein serine/threonine kinase activity; go_process: signal transducti…	serine/threonine kinase 24 (STE20 homolog; yeast) isoform a	394	TRUE	13:98026158-98028015	-6.16379	-6.26038	-6.04489	-0.215492	0.231444	0.0716924	3.2283	0.00145766	0.0149133	-7.12923	-7.02826	-7.2302	0.201949	0.89643		0.00498186	0.0020321	2.45158	0.0151081	-0.000398196	0.00521763	-0.0763175	0.939275	5.51799	4.01675	1.50123	2.51552	black	Meth1
cg00532890	PBX1	1	162.795	5087	+	36.1	NCBI:RefSeq	36.1	CGCCGGGAGCCCATTTCTGCCTTGCAAAGGAGACCGGACTGAAAAACCTA	162795561	+	MGC126627; DKFZp686B09108;	NM_002585.1	GI:4505622	Pre-B cell leukemia transcription factor-1; go_component: nucleus; go_component: nucleus; go_function: protein binding; go_function: protein binding; go_function: transcription factor activity; go_function: transcription factor activity; go_process: sex differentiation; go_process: embryonic development; go_process: hindbrain development; go_process: C21-steroid hormone biosynthesis; go_process: …	pre-B-cell leukemia transcription factor 1	255	FALSE		-5.50663	-5.59191	-5.40167	-0.190239	0.18136	0.0881582	2.05721	0.0409771	0.138054	-7.13485	-7.42285	-6.84684	-0.576013	0.20045		0.00205739	0.00254306	0.809024	0.419493	0.00626618	0.00742184	0.84429	0.399938	53.609	48.0208	5.58811	42.4327	black	Meth1
cg00534856	CGB	19	54.2193	1082	-	36.1	NCBI:RefSeq	36.1	GCCAAGGGTGAGGCGGAGACCACGGTGAAGTGACCTCAGAGACTCAGTCG	54219405	-	CGB3; hCGB;	NM_000737.2	GI:15451751	chorionic gonadotropin beta chain; chorionic gonadotropin beta subunit; go_component: extracellular region; go_function: hormone activity; go_function: structural constituent of chorion (sensu Insecta)	chorionic gonadotropin beta 3 subunit precursor	122	FALSE		3.81254	3.8478	3.76915	0.0786568	-0.0896287	0.056305	-1.59184	0.113015	0.267105	1.96428	2.27364	1.65492	0.618722	6.43308e-13		0.000408827	0.00163685	0.249765	0.803033	0.000538587	0.00498787	0.107979	0.914166	59.1179	40.0593	19.0586	21.0008	brown	Meth4
cg00537910	ABCB6	2	219.793	10058	-	36.1	NCBI:RefSeq	36.1	CTTCTTGCACATCACTGGCCTGTGTGTGCTGCTTGCTCCTGTTCTGTTCG	219791916	-	ABC; PRP; umat; ABC14; MTABC3; EST45597;	NM_005689.1	GI:9955962	ATP-binding cassette half-transporter; go_component: inner membrane; go_component: mitochondrion; go_component: integral to membrane; go_component: ATP-binding cassette (ABC) transporter complex; go_function: ATP binding; go_function: ATPase activity; go_function: nucleotide binding; go_function: ATPase activity; coupled to transmembrane movement of substances; go_process: transport; go_process: …	ATP-binding cassette; sub-family B; member 6	939	TRUE	2:219792723-219792986	3.07423	3.12839	3.00757	0.12082	-0.103783	0.0364645	-2.84614	0.00489121	0.0338035	2.54913	2.46067	2.63758	-0.176915	0.00525702		-0.000314184	0.00106672	-0.294532	0.768666	0.00291895	0.00328616	0.888255	0.375916	4.65905	2.21379	2.44526	-0.231472	brown	Meth4
cg00539322	SAG	2	233.881	6295	+	36.1	NCBI:RefSeq	36.1	ACAGTGAACTGGTAGTTTCAGCAGTTCTAAGCATTAAGCAACACCCCCCG	233881232	+	ARRESTIN;	NM_000541.2	GI:10880124	go_component: cytoplasm; go_component: soluble fraction; go_function: calcium ion binding; go_function: protein binding; go_function: protein phosphatase inhibitor activity; go_process: sensory perception; go_process: rhodopsin mediated signaling; go_process: cell surface receptor linked signal transduction	S-arrestin	133	FALSE		1.59402	1.62061	1.56129	0.0593178	-0.10663	0.0580056	-1.83827	0.0675209	0.192203	1.50624	1.56574	1.44674	0.119	0.96463		0.000175072	0.00166562	0.105109	0.916398	-0.00188655	0.0052894	-0.356666	0.721875	17.572	7.33033	10.2416	-2.91131	black	Meth1
cg00539716	HTLF	2	48.3954	3344	+	36.1	NCBI:RefSeq	36.1	GGAAGCTGCAGGGAACAGCTGCGGTGCTCTGCCATATTGTGTCTTCCCCG	48395374	+	FOXN2;	NM_002158.2	GI:40549453	go_component: nucleus; go_function: transcription factor activity; go_function: transcription factor activity; go_process: transcription; go_process: regulation of transcription; DNA-dependent	T-cell leukemia virus enhancer factor	51	TRUE	2:48394666-48396212	-4.11956	-4.17936	-4.04596	-0.133399	0.109167	0.0452979	2.40999	0.0168678	0.0770612	-4.07136	-4.19293	-3.94979	-0.243137	0.000114329		0.00203404	0.00131101	1.5515	0.122411	-0.00550776	0.00408554	-1.34811	0.179784	2.00642	0.159919	1.8465	-1.68658	green	Meth6
cg00542846	APP	21	26.4654	351	-	36.1	NCBI:RefSeq	36.1	AAATCCTATTTCCTTTAAGCTTCACTCGTTCTCATTCTCTTCCAGAAACG	26465003	-	AAA; AD1; PN2; ABPP; APPI; CVAP; ABETA; CTFgamma;	NM_000484.2	GI:41406053	precursor; isoform a is encoded by transcript variant 1; amyloid beta (A4) precursor protein (protease nexin-II; Alzheimer disease); cerebral vascular amyloid peptide; amyloid-beta protein; beta-amyloid peptide; A4 amyloid protein; go_component: membrane; go_component: coated pit; go_component: cell surface; go_component: extracellular region; go_component: integral to plasma membrane; go_functio…	amyloid beta A4 protein precursor; isoform a	413	TRUE	21:26463578-26465493	-4.71204	-4.75808	-4.65537	-0.102706	0.129234	0.098374	1.3137	0.190468	0.373447	-6.22497	-6.22035	-6.22959	0.00923447	0.864832		0.000881363	0.00283475	0.310913	0.7562	-0.000439643	0.00894823	-0.0491319	0.960884	16.8776	14.8204	2.05718	12.7633	black	Meth1
cg00544557	DSCR10	21	38.5006	259234	+	36.1	NCBI:RefSeq	36.1	CGGGGTCTAAAATGTCACGGCTATTCTGTAAAGCAGGTTTGTCCCTGTTC	38500120	+		NM_148676.1	GI:22380642	go_component: cellular component unknown; go_function: molecular function unknown; go_process: biological process unknown	hypothetical protein LOC259234	492	FALSE		3.4004	3.46449	3.32153	0.142964	-0.141374	0.084316	-1.67672	0.0951748	0.239215	0.624405	1.00406	0.244753	0.759303	4.59711e-07		-0.00357996	0.0024346	-1.47045	0.14306	0.00631644	0.00742039	0.851227	0.396086	96.7055	68.3267	28.3789	39.9478	brown	Meth4
cg00545573	TAOK3	12	117.295	51347	-	36.1	NCBI:RefSeq	36.1	CGCCCCGGTGCTCTCACCTCAGACCTGCTGTCACCACCCCCGGGCCCGGC	117294934	-	DPK; JIK; MAP3K18; DKFZp666H245;	NM_016281.2	GI:19923463	similar to STE20 protein kinase; STE20-like kinase; STE2-like kinase; go_function: ATP binding; go_function: nucleotide binding; go_function: transferase activity; go_function: protein serine/threonine kinase activity; go_process: MAPKKK cascade; go_process: negative regulation of JNK cascade; go_process: positive regulation of JNK cascade; go_process: protein amino acid autophosphorylation	TAO kinase 3	115	TRUE	12:117294551-117295541	-3.73342	-3.84517	-3.59587	-0.249301	0.215512	0.08809	2.4465	0.0152976	0.0721114	-4.40404	-4.4933	-4.31477	-0.178539	0.0432534		0.00446077	0.0025484	1.75042	0.0816267	-0.00161925	0.008245	-0.196392	0.844586	25.1027	23.2432	1.85947	21.3837	black	Meth1
cg00546491	PDE1C	7	32.0776	5137	-	36.1	NCBI:RefSeq	36.1	ACACCACACTCAAAAACTCTTGATGTTTTCTTGCTAAAGGGGCTCTCTCG	32077516	-	Hcam3;	NM_005020.1	GI:4826893	phosphodiesterase 1C; calmodulin-dependent (70kD); Human 3 ;5 cyclic nucleotide phosphodiesterase (HSPDE1C1A); go_function: calmodulin binding; go_function: catalytic activity; go_function: hydrolase activity; go_function: 3 ;5prime-cyclic-nucleotide phosphodiesterase activity; go_function: calmodulin-dependent cyclic-nucleotide phosphodiesterase activity; go_process: signal transduction	phosphodiesterase 1C; calmodulin-dependent 70kDa	71	TRUE	7:32076278-32077689	-1.25844	-1.29767	-1.21016	-0.0875097	0.0993274	0.0357024	2.78209	0.00592327	0.0385922	-0.43739	-0.590796	-0.283983	-0.306814	0.0398225	Yes	-0.000452631	0.00104442	-0.433379	0.665221	0.000680619	0.00329273	0.206703	0.83654	0.270561	0.031302	0.239259	-0.207957	green	Meth6
cg00546897	LOC284837	21	44.0567	284837	-	36.1	NCBI:RefSeq	36.1	CGCCCTCCCGGGACCCACGTGACCATCAAGGGAGTGTGGAGGACACATCC	44056876	-		NM_194310.1	GI:34916037		hypothetical protein LOC284837	216	FALSE		1.20749	1.14836	1.28027	-0.131906	-0.0102093	0.0437389	-0.233414	0.815681	0.899109	2.52657	2.16762	2.88552	-0.717896	0.00186283		0.00116738	0.00125942	0.926917	0.355121	0.00476757	0.00390254	1.22166	0.223875	8.40931	8.19814	0.21117	7.98697	yellow	Meth5
cg00547018	ALG1	16	5.06171	56052	+	36.1	NCBI:RefSeq	36.1	CGGGGCCAAGAATTAGTAGTAGTAGGACACACGCACATACACCAGATTCC	5061821	+	HMT1; HMAT1; HMT-1;	NM_019109.3	GI:41350215	beta-1;4 mannosyltransferase; go_component: membrane; go_component: integral to membrane; go_component: endoplasmic reticulum; go_function: transferase activity; transferring glycosyl groups; go_function: chitobiosyldiphosphodolichol beta-mannosyltransferase activity; go_process: biosynthesis	beta-1;4-mannosyltransferase	111	TRUE	16:5061574-5062435	-1.90734	-1.88412	-1.93593	0.0518123	-0.0918819	0.070871	-1.29647	0.196324	0.38033	-2.98156	-3.18446	-2.77867	-0.405792	3.12136e-08		-0.000625912	0.00205528	-0.304539	0.761043	-0.0132438	0.00636178	-2.08178	0.0391707	6.63532	4.71903	1.91629	2.80274	black	Meth1
cg00547829	TUBD1	17	55.3249	51174	-	36.1	NCBI:RefSeq	36.1	CCATGCGCATGCTCACTTTCAAAACGAAAAACTTACTGAGAACAAATGCG	55325078	-	TUBD; FLJ12709;	NM_016261.2	GI:50592997	go_component: nucleus; go_component: microtubule; go_component: centriole; go_function: GTP binding; go_function: nucleotide binding; go_function: structural molecule activity; go_function: structural constituent of cytoskeleton; go_process: spermatogenesis; go_process: cell differentiation; go_process: microtubule-based movement	delta-tubulin	135	TRUE	17:55324706-55326039	-5.71926	-5.79083	-5.63118	-0.159653	0.182443	0.102426	1.78121	0.076411	0.208242	-8.41585	-8.4447	-8.38699	-0.0577093	0.757335		0.00254244	0.00291401	0.872486	0.384022	0.00306854	0.00923087	0.332421	0.740065	24.9482	21.6271	3.32107	18.3061	black	Meth1
cg00548060	NPL	1	181.029	80896	+	36.1	NCBI:RefSeq	36.1	CGTGTTGTCTTTCTACTGAAAACAGTCAGTGTTTCTCAAGGGCTTACCTG	181028017	+	NPL1; c112; C1orf13;	NM_030769.1	GI:13540532	dihydrodipicolinate synthase; go_function: lyase activity	N-acetylneuraminate pyruvate lyase	511	FALSE		2.18431	2.21937	2.14116	0.0782166	-0.0983952	0.0609814	-1.61353	0.108223	0.26044	1.88097	1.90156	1.86038	0.0411856	0.402691		0.000925767	0.00173582	0.533332	0.594414	-0.00674645	0.00527565	-1.27879	0.203071	43.8314	34.6211	9.21032	25.4107	greenyellow	Meth2
cg00548268	NPTX2	7	98.0838	4885	+	36.1	NCBI:RefSeq	36.1	TCAGGTCTTGCTGAATAAGGTCACCGCCCAGGGGGCAGTCGATGAACACG	98084545	+	NP2; NARP; NP-II;	NM_002523.1	GI:28195383	pentraxin II; neuronal activity-regulated pentaxin; go_component: cellular component unknown; go_function: sugar binding; go_function: calcium ion binding; go_process: synaptic transmission	neuronal pentraxin II	779	TRUE	7:98083575-98085970	-1.59905	-1.63122	-1.55946	-0.0717532	0.0256351	0.0430899	0.594922	0.552575	0.718679	1.14014	0.976827	1.30346	-0.326628	0.113954		-0.000610011	0.00124568	-0.489702	0.624898	-0.00173926	0.00393116	-0.442428	0.658857	2.22601	0.740795	1.48522	-0.744421	greenyellow	Meth2
cg00550617	KRTAP9-4	17	36.6593	85280	+	36.1	NCBI:RefSeq	36.1	CGGACTGGGAAAACAATGTAAACGGAAACAAGGAAAAGTCCTGCTGATTG	36659465	+	KAP9.4; KRTAP9.4;	NM_033191.2	GI:16118228	go_component: keratin filament	keratin associated protein 9-4	122	FALSE		0.712861	0.706601	0.720567	-0.0139656	0.04461	0.0527844	0.845136	0.399055	0.591986	-2.88008	-2.21932	-3.54085	1.32153	9.86205e-14		-0.0019728	0.0014991	-1.31599	0.18973	0.000736338	0.00497003	0.148156	0.882432	10.9498	5.95321	4.99662	0.956598	greenyellow	Meth2
cg00554173	ProSAPiP1	20	3.09778	9762	-	36.1	NCBI:RefSeq	36.1	ACCCTCAGGGCTGTGTACTTGCTGTTTGTGCCCTTCATTTGTGCCCTACG	3097207	-	KIAA0552;	NM_014731.2	GI:35493938	proline rich synapse associated protein interacting protein 1; go_component: membrane; go_component: cytoplasm	ProSAPiP1 protein	570	FALSE		2.43696	2.44218	2.43055	0.0116272	-0.0224032	0.0653487	-0.342826	0.732093	0.844912	-0.127439	0.284224	-0.539102	0.823327	4.53719e-05		-0.00256659	0.00190001	-1.35083	0.178325	-0.00515217	0.00604801	-0.851877	0.395727	106.164	70.0208	36.1435	33.8773	brown	Meth4
cg00554250	NR1H3	11	47.2379	10062	+	36.1	NCBI:RefSeq	36.1	CGCCTGGCTTCCACAGCTCCACCGCAGAGTCTGAGCTCCAAAAGAGAGGC	47237309	+	LXRA; LXR-a; RLD-1;	NM_005693.1	GI:5031892	liver X receptor; alpha; go_component: nucleus; go_function: zinc ion binding; go_function: metal ion binding; go_function: protein binding; go_function: sequence-specific DNA binding; go_function: transcription factor activity; go_function: steroid hormone receptor activity; go_function: thyroid hormone receptor activity; go_function: transcription coactivator activity; go_process: transcription…	nuclear receptor subfamily 1; group H; member 3	637	FALSE		-3.08849	-3.1326	-3.0342	-0.0983977	0.0437216	0.0447441	0.977147	0.329689	0.526433	-3.18138	-2.99911	-3.36366	0.364556	0.094481		-0.000443975	0.00130714	-0.339653	0.734485	-0.00579197	0.00420932	-1.37599	0.171007	7.11856	4.36404	2.75452	1.60951	yellow	Meth5
cg00554682	C2orf10	2	185.171	91752	+	36.1	NCBI:RefSeq	36.1	CGGGTGACAGATGTACTCCTCTGACAGCTCTCAGTATCAGCCCAGTGGCT	185171338	+		NM_194250.1	GI:34740326	similar to C630007C17Rik protein; go_component: nucleus; go_function: zinc ion binding; go_function: nucleic acid binding	hypothetical protein LOC91752	39	TRUE	2:185171002-185172108	-4.52465	-4.5518	-4.49123	-0.0605728	0.0751172	0.0394051	1.90628	0.0580619	0.173352	-4.60999	-4.70944	-4.51055	-0.198894	0.00769961		0.00231204	0.0011359	2.03543	0.043168	-0.00200481	0.00365325	-0.548773	0.584029	3.02501	1.13339	1.89162	-0.758237	blue	Meth3
cg00554702	CHEK1	11	125.002	1111	+	36.1	NCBI:RefSeq	36.1	CGGCTGTAAAAGGCAGGAATCCAGAAAAGATGTAGAGTGTAAGATCACCA	125001547	+	CHK1;	NM_001274.2	GI:20127419	Checkpoint; S. pombe; homolog of; 1; CHK1 (checkpoint; S.pombe) homolog; go_component: nucleus; go_component: condensed nuclear chromosome; go_function: ATP binding; go_function: nucleotide binding; go_function: transferase activity; go_function: protein serine/threonine kinase activity; go_process: DNA repair; go_process: cell cycle; go_process: gametogenesis; go_process: DNA damage checkpoint; …	CHK1 checkpoint homolog	308	FALSE		-2.729	-2.75132	-2.70152	-0.0497939	0.0617364	0.0503937	1.22508	0.222	0.409208	-3.34878	-3.52934	-3.16821	-0.361127	3.31197e-06		-0.00221263	0.00144339	-1.53295	0.126918	-0.000548746	0.00441998	-0.124151	0.901372	15.1137	3.82683	11.2868	-7.46001	purple	Meth8
cg00556408	TMPRSS6	22	35.8305	164656	-	36.1	NCBI:RefSeq	36.1	TATTTTGAGACCCTTTCAAGCAAACATCCCAATGTATTTGGCCTTTGACG	35829639	-		NM_153609.2	GI:56682967	membrane-bound mosaic serine proteinase matriptase-2; transmembrane serine protease 6; type II transmembrane serine protease 6; go_component: membrane; go_component: integral to membrane; go_function: peptidase activity; go_function: serine-type endopeptidase activity; go_function: serine-type endopeptidase activity; go_process: proteolysis; go_process: proteolysis; go_process: angiogenesis; go_p…	transmembrane protease; serine 6	895	FALSE		2.15063	2.15984	2.13928	0.0205564	-0.020475	0.0434644	-0.471074	0.638106	0.781041	1.5539	1.66324	1.44457	0.218676	0.0253632		-0.00263924	0.00124992	-2.11152	0.0360075	7.49e-05	0.00403747	0.0185468	0.985229	104.413	89.6108	14.8018	74.809	brown	Meth4
cg00557354	ARHGEF7	13	110.566	8874	+	36.1	NCBI:RefSeq	36.1	CGTGGCTCATCACTCTGGGGGTGCTGGAGTCGCCCAAAAAAACCATCTCG	110565783	+	P50; P85; PAK3; PIXB; COOL1; P50BP; P85SPR; BETA-PIX; KIAA0142; KIAA0412; P85COOL1; Nbla10314; DKFZp761K1021;	NM_003899.2	GI:22027526	isoform a is encoded by transcript variant 1; SH3 domain-containing proline-rich protein; PAK-interacting exchange factor beta; rho guanine nucleotide exchange factor 7; putative protein product of Nbla10314; go_function: guanyl-nucleotide exchange factor activity; go_process: signal transduction	Rho guanine nucleotide exchange factor 7 isoform a	117	TRUE	13:110564691-110566860	-4.19201	-4.04119	-4.37764	0.336453	-0.416445	0.112781	-3.69251	0.000287121	0.00471176	-3.74572	-3.97519	-3.51625	-0.458935	0.000212656		0.000422217	0.00328804	0.12841	0.897958	-0.0280476	0.0104692	-2.67904	0.0082615	13.5422	8.38523	5.15699	3.22824	magenta	Meth7
cg00559473	AAAS	12	52.0019	8086	-	36.1	NCBI:RefSeq	36.1	CGGGAATTCGGAGCTGGGAAAAACAGTAGTCTCATGGAAAACAACAGAAA	52001641	-	AAA; AAASb; GL003; ADRACALA; ADRACALIN; DKFZp586G1624;	NM_015665.3	GI:34222322	aladin; go_component: nuclear pore; go_function: molecular function unknown; go_process: regulation of nucleocytoplasmic transport	achalasia; adrenocortical insufficiency; alacrimia (Allgrove; triple-A)	218	TRUE	12:52001336-52002435	-4.83576	-4.89955	-4.75724	-0.142304	0.12479	0.043897	2.84278	0.00494092	0.0340556	-4.68945	-4.8304	-4.5485	-0.281893	3.04839e-05	Yes	-0.00188144	0.00127581	-1.4747	0.141915	-0.00313986	0.00390657	-0.803738	0.422901	5.18493	0.980491	4.20444	-3.22395	green	Meth6
cg00560119	STXBP1	9	129.414	6812	+	36.1	NCBI:RefSeq	36.1	CAGGTACCCAGCGACAGGGAGGTGCTGTGGGTGGATTCACCCTGGCTTCG	129414390	+	UNC18; hUNC18; rbSec1; MUNC18-1;	NM_003165.1	GI:4507296	isoform a is encoded by transcript variant 1; syntaxin-binding protein 1; go_process: protein transport; go_process: vesicle-mediated transport; go_process: vesicle docking during exocytosis	syntaxin binding protein 1 isoform a	460	TRUE	9:129413751-129415704	-5.48758	-5.55631	-5.40298	-0.153325	0.103334	0.118712	0.870457	0.385105	0.579261	-6.02488	-6.18164	-5.86812	-0.313519	0.022177		-0.00270062	0.00339331	-0.795866	0.427083	-0.0122469	0.01069	-1.14564	0.253883	20.9959	17.2807	3.71514	13.5656	black	Meth1
cg00563229	XKR8	1	28.1587	55113	+	36.1	NCBI:RefSeq	36.1	CGCAAAGGCACATTCTAATCCCTAAGTGCGAGACTTTGCAACAACGCGTG	28159091	+	XRG8; FLJ10307; RP11-460I13.3;	NM_018053.2	GI:24431976	go_component: integral to membrane	X Kell blood group precursor-related family; member 8	358	TRUE	1:28157517-28159572	-5.4849	-5.56504	-5.38627	-0.178767	0.136502	0.0836784	1.63127	0.104423	0.254058	-7.32331	-7.33111	-7.31551	-0.0156008	0.175527		0.000382144	0.00241464	0.158261	0.874416	-0.000921563	0.00738874	-0.124725	0.900919	24.8694	21.0068	3.86256	17.1443	black	Meth1
cg00563926	TGFBR3	1	92.1251	7049	-	36.1	NCBI:RefSeq	36.1	GCAGTTCAACTTCTGCAGCGTGTACTTCACAGGCACAGGTACTTAGGACG	92124243	-		NM_003243.2	GI:56682965	transforming growth factor; beta receptor III (betaglycan; 300kD); go_component: integral to membrane; go_function: receptor activity; go_function: glycosaminoglycan binding; go_process: development; go_process: signal transduction; go_process: transforming growth factor beta receptor signaling pathway	transforming growth factor; beta receptor III (betaglycan; 300kDa)	826	TRUE	1:92122923-92125193	-2.64609	-2.65122	-2.63978	-0.011441	-0.033128	0.0400721	-0.82671	0.409397	0.601393	-2.94562	-3.01956	-2.87167	-0.147891	0.642001		-0.003672	0.00113579	-3.233	0.00143959	0.000558847	0.0037565	0.148768	0.881949	2.62709	2.25053	0.376565	1.87397	yellow	Meth5
cg00563932	PTGDS	9	138.991	5730	+	36.1	NCBI:RefSeq	36.1	CGCCTGCCAGGGAAGCTCAGTCCCAACAGAATCCAGAGAGGGCCCACCAC	138991777	+	PDS; PGD2; PGDS; PGDS2;	NM_000954.5	GI:38505192	prostaglandin D2 synthase (21kD; brain); prostaglandin D synthase; prostaglandin-H2 D-isomerase; beta-trace protein; PGD2 synthase; lipocalin-type prostaglandin D synthase; glutathione-independent PGD synthase; go_component: membrane; go_component: Golgi stack; go_component: nuclear envelope; go_component: extracellular region; go_component: rough endoplasmic reticulum; go_function: binding; go_f…	prostaglandin H2 D-isomerase	907	FALSE		1.83237	1.81428	1.85463	-0.0403546	0.00194458	0.0485784	0.0400298	0.96811	0.982275	-0.933114	-0.595141	-1.27109	0.675947	4.53218e-09		-0.000749917	0.00141858	-0.528638	0.597661	0.001469	0.00463785	0.316742	0.751908	46.2763	37.4421	8.8342	28.608	brown	Meth4
cg00564163	STEAP4	7	87.7739	79689	-	36.1	NCBI:RefSeq	36.1	GAATCGCGGAGCAGCCTCAGGTGACTTTCCTCTAAAGTGATGCCGGGGCG	87774142	-	TIARP; STAMP2; TNFAIP9; FLJ23153; DKFZp666D049;	NM_024636.1	GI:13375867	tumor necrosis-alpha-induced adipose-related protein; six transmembrane prostate protein 2; go_component: plasma membrane; go_component: integral to membrane; go_component: integral to plasma membrane; go_process: electron transport; go_process: fat cell differentiation	tumor necrosis factor; alpha-induced protein 9	227	TRUE	7:87773887-87774392	-3.17965	-3.23296	-3.11403	-0.118931	0.103605	0.050002	2.07202	0.0395595	0.13518	-1.56167	-1.85162	-1.27171	-0.579912	0.0129651		0.000162198	0.00145259	0.111662	0.911207	0.00181725	0.00460011	0.395044	0.693407	2.17729	0.104349	2.07294	-1.96859	grey	Meth0
cg00565075	EIF3S6IP	22	36.5748	51386	+	36.1	NCBI:RefSeq	36.1	CTTTTGTGTAGCATTCTTTCTGGTTCCTCTAACTTTGCCTCTCCTTTACG	36575316	+	EIF3S11; HSPC021; HSPC025; MSTP005;	NM_016091.2	GI:51093838	eIEF associated protein HSPC021; go_function: binding; go_function: protein binding; go_process: protein biosynthesis	eukaryotic translation initiation factor 3 subunit 6 interacting protein	477	TRUE	22:36574299-36576077	-2.78745	-2.90664	-2.64076	-0.265876	0.295823	0.083542	3.54101	0.000496905	0.00692875	-4.30356	-4.55096	-4.05617	-0.494791	0.000161847	Yes	0.00206184	0.00243519	0.846684	0.398215	0.000942136	0.00729917	0.129074	0.897483	0.313116	0.0409296	0.272186	-0.231257	grey	Meth0
cg00565688	TP73	1	3.55807	7161	+	36.1	NCBI:RefSeq	36.1	TGTTTGGAAGGAGCTCGCGGGCGTCGGTGCGCTTGGAGTTGTTCTCTGCG	3558989	+	P73;	NM_005427.1	GI:4885644	p53-related protein; go_component: nucleus; go_function: zinc ion binding; go_function: metal ion binding; go_function: protein binding; go_function: protein binding; go_function: protein binding; go_function: transcription factor activity; go_process: apoptosis; go_process: cell cycle; go_process: transcription; go_process: mismatch repair; go_process: regulation of transcription; DNA-dependent;…	tumor protein p73	917	TRUE	1:3556965-3559547	-5.20617	-5.27621	-5.11996	-0.156251	0.0744547	0.0691715	1.07638	0.283068	0.477773	-2.356	-2.64302	-2.06899	-0.57403	0.0398225		0.00126795	0.00201144	0.630368	0.529196	-0.0103336	0.00592567	-1.74388	0.0833597	7.20801	3.69025	3.51775	0.1725	yellow	Meth5
cg00566759	DSC2	18	26.9363	1824	-	36.1	NCBI:RefSeq	36.1	GTCTTTGTGCAGTCAGGGCTTCTGCTGGGCAGGGCCGGCTGTTAATCTCG	26936375	-	DG2; DSC3; CDHF2; DGII/III; DKFZp686I11137;	NM_004949.2	GI:40806176	isoform Dsc2b preproprotein is encoded by transcript variant Dsc2b; desmocollin-3; desmosomal glycoprotein II/III; go_component: membrane; go_component: cytoskeleton; go_component: integral to membrane; go_component: intercellular junction; go_function: protein binding; go_function: calcium ion binding; go_process: cell adhesion; go_process: homophilic cell adhesion	desmocollin 2 isoform Dsc2b preproprotein	32	TRUE	18:26934688-26936548	-5.10572	-5.08801	-5.12752	0.0395099	-0.0519513	0.0629812	-0.82487	0.410438	0.602278	-4.01425	-4.02643	-4.00206	-0.0243673	0.747562		0.00106403	0.001828	0.582073	0.561193	0.000260179	0.00549909	0.0473131	0.962331	3.92452	2.29556	1.62896	0.666604	black	Meth1
cg00567479	FARP2	2	241.945	9855	+	36.1	NCBI:RefSeq	36.1	CGCTCCTCTAACCCGGACCCGCCTAGGAGCTCCAGCCGCCTCACGATGGC	241944384	+	FIR; FRG; PLEKHC3; KIAA0793;	NM_014808.1	GI:7662309	FGD1-related Cdc42-GEF; go_component: membrane; go_component: cytoplasm; go_component: cytoskeleton; go_function: binding; go_function: cytoskeletal protein binding; go_function: guanyl-nucleotide exchange factor activity	FERM; RhoGEF and pleckstrin domain protein 2	288	TRUE	2:241943520-241945004	-4.711	-4.76219	-4.64799	-0.114199	0.0883275	0.0733845	1.20363	0.230171	0.418539	-8.51189	-8.42932	-8.59447	0.165156	0.793494		-0.00246873	0.00210485	-1.17288	0.242284	-0.00172291	0.00674808	-0.255319	0.798849	32.1224	24.1379	7.98444	16.1535	black	Meth1
cg00567749	CSPG2	5	82.8037	1462	+	36.1	NCBI:RefSeq	36.1	CTTTGCCTTAATTAAAGCCTTCTACCAATTGCTTCTTTTTTCTAAGCTCG	82803339	+	VERSICAN; DKFZp686K06110;	NM_004385.2	GI:21361115	go_component: extracellular matrix (sensu Metazoa); go_function: sugar binding; go_function: calcium ion binding; go_function: hyaluronic acid binding; go_process: development; go_process: cell recognition	chondroitin sulfate proteoglycan 2 (versican)	325	TRUE	5:82803218-82803679	-4.89868	-4.91428	-4.87948	-0.0347987	-0.00203052	0.0697112	-0.0291276	0.976792	0.987242	-5.94825	-5.73046	-6.16603	0.435569	0.117263		-0.000474907	0.00202361	-0.234683	0.814702	-0.00277985	0.00596788	-0.465803	0.642075	31.6642	24.8522	6.81199	18.0402	black	Meth1
cg00568128	C10orf118	10	115.924	55088	-	36.1	NCBI:RefSeq	36.1	CGCCAGCCCAGCCCACTGCAGACAGGTTACCCAGGACCTCAAGGTGTGCT	115924354	-	FLJ10188; FLJ35301;	NM_018017.2	GI:36031015	synonyms: FLJ10188; FLJ35301	CTCL tumor antigen L14-2	264	TRUE	10:115923300-115924763	-3.78932	-3.8183	-3.75366	-0.0646331	0.0755989	0.0336483	2.24674	0.0257606	0.101831	-3.67414	-3.85866	-3.48963	-0.369027	3.07082e-08		-0.000801751	0.000978484	-0.81938	0.413575	-0.00315279	0.00302643	-1.04175	0.29931	0.435499	0.0204869	0.415013	-0.394526	grey	Meth0
cg00568792	STT3A	11	124.968	3703	+	36.1	NCBI:RefSeq	36.1	GTCATTACAGCTATCACTTAGCAGTCTAGAGGCAGGTCTGTATGCTCCCG	124967967	+	TMC; ITM1; STT3-A; MGC9042;	NM_152713.2	GI:34303951	integral transmembrane protein 1; transmembrane conserved gene; go_component: membrane; go_component: integral to membrane; go_component: membrane fraction; go_component: integral to plasma membrane; go_function: oligosaccharyl transferase activity; go_process: protein amino acid glycosylation	integral membrane protein 1	203	TRUE	11:124967457-124968616	-3.92157	-3.92112	-3.92212	0.000999127	-0.00170267	0.0467622	-0.0364112	0.970991	0.983938	-4.30131	-4.45296	-4.14967	-0.303288	6.86263e-05		0.00114669	0.00136254	0.841582	0.401058	-0.0037372	0.00427731	-0.873726	0.383753	4.48538	1.7776	2.70778	-0.930181	blue	Meth3
cg00571634	WDR5B	3	123.618	54554	-	36.1	NCBI:RefSeq	36.1	CGGATTTCAGAAGCTAAAAGCCTACGAAGCCACCGAAACTGGAAACTCTG	123617572	-	FLJ11287; MGC49879;	NM_019069.3	GI:42544246	go_component: heterotrimeric G-protein complex; go_function: signal transducer activity; go_process: G-protein coupled receptor protein signaling pathway	WD repeat domain 5B	62	TRUE	3:123617271-123618068	-2.17225	-2.25431	-2.07126	-0.183046	0.209721	0.0673715	3.11291	0.00212675	0.0191687	-2.87069	-3.01052	-2.73086	-0.279656	1.98037e-05	Yes	0.00152931	0.00196387	0.77872	0.437093	0.000850357	0.00614398	0.138405	0.890118	32.4317	27.0912	5.34057	21.7506	black	Meth1
cg00575744	HLA-DMB	6	33.0166	3109	-	36.1	NCBI:RefSeq	36.1	CGGACCCTGGAAGAGCTGGTCCAGGGGACTGAACTCCCGGCATCTTTACA	33016795	-	RING7; D6S221E;	NM_002118.3	GI:18641376	HLA class II alpha chain-like; class II histocompatibility antigen; M beta chain; MHC class II HLA-DMB; MHC class II antigen HLA-DM beta chain; go_component: membrane; go_component: integral to membrane; go_function: MHC class II receptor activity; go_process: immune response; go_process: antigen presentation; exogenous antigen; go_process: detection of pest; pathogen or parasite; go_process: ant…	major histocompatibility complex; class II; DM beta precursor	175	FALSE		-2.75584	-2.73723	-2.77873	0.0414985	-0.0365147	0.0734621	-0.497056	0.619701	0.768655	-6.09947	-6.05948	-6.13946	0.0799794	0.270074		0.00264043	0.00211967	1.24568	0.214385	6.74e-05	0.0064433	0.0104648	0.991665	0.21674	0.164977	0.0517626	0.113215	yellow	Meth5
cg00576250	ZNF663	20	44.5212	284747	-	36.1	NCBI:RefSeq	36.1	GGACAGATGCAGGGCAGACTCGGGAACAAGTGCCAGAGGGTCTCAACCCG	44521322	-	MGC118776; DKFZp547G0215;	NM_173643.1	GI:27735064	go_component: nucleus; go_function: zinc ion binding; go_function: metal ion binding; go_function: nucleic acid binding	zinc finger protein 663	150	TRUE	20:44520946-44521581	-2.99774	-3.01551	-2.97586	-0.0396452	0.044657	0.0537853	0.830284	0.407378	0.599497	-3.19307	-3.14846	-3.23767	0.0892065	0.137211		0.000927021	0.00156434	0.592597	0.554141	-0.00160252	0.00476674	-0.336189	0.737228	0.747463	0.167839	0.579624	-0.411786	greenyellow	Meth2
cg00577464	SHH	7	155.298	6469	-	36.1	NCBI:RefSeq	36.1	CGAGGACTAGCAGCAGACATCTCGCCAGCAGCAGCATCTCGCCCATGGAA	155297728	-	HHG1; HLP3; HPE3; SMMCI;	NM_000193.2	GI:21071042	go_function: peptidase activity; go_process: development; go_process: proteolysis; go_process: cell-cell signaling; go_process: ventral midline development; go_process: intein-mediated protein splicing; go_process: mesodermal cell fate determination	sonic hedgehog preproprotein	187	TRUE	7:155297115-155298010	-5.12256	-5.2244	-4.99721	-0.227186	0.207539	0.0801859	2.58823	0.0103624	0.0556924	-4.9267	-4.88035	-4.97305	0.0926988	0.520691		0.00256591	0.00232567	1.1033	0.271264	-0.00218418	0.00715831	-0.305125	0.760721	9.6359	8.15863	1.47728	6.68135	black	Meth1
cg00578575	ZNF596	8	0.171733	169270	+	36.1	NCBI:RefSeq	36.1	CGAAGTAAATTATGGGATGTCATCCACGCCTGTCCCAAAGGTACCGAATT	172382	+	FLJ36123;	NM_173539.1	GI:27734918	go_component: nucleus; go_function: zinc ion binding; go_function: nucleic acid binding; go_process: regulation of transcription; DNA-dependent	zinc finger protein 596	649	TRUE	8:171695-173047	-3.57112	-3.5436	-3.605	0.0614091	-0.0120308	0.0630676	-0.19076	0.848909	0.91795	-5.38735	-4.88315	-5.89154	1.00838	0.00177456		-0.00154655	0.0018353	-0.842664	0.400454	0.00607148	0.00581252	1.04455	0.298018	2.47646	0.201978	2.27449	-2.07251	greenyellow	Meth2
cg00579393	REG1B	2	79.1695	5968	-	36.1	NCBI:RefSeq	36.1	GCTAGCTACTTATGCTGAAACCTTGCTGGAAACGCTGGCTTAAATTTACG	79168627	-	REGH; REGL; PSPS2; REGI-BETA;	NM_006507.2	GI:30181230	lithostathine 1 beta; regenerating protein I beta; secretory pancreatic stone protein 2; go_function: sugar binding; go_process: cell proliferation	regenerating islet-derived 1 beta precursor	885	FALSE		2.42	2.37911	2.47033	-0.0912172	0.0562179	0.0588175	0.955801	0.340338	0.536985	1.11652	1.43193	0.801111	0.63082	3.31197e-06		-0.000903523	0.00165143	-0.547115	0.584929	-0.00463963	0.00518919	-0.894094	0.372795	48.8995	34.0499	14.8496	19.2003	greenyellow	Meth2
cg00579402	FUT6	19	5.79	2528	-	36.1	NCBI:RefSeq	36.1	GAACCGGTGGTTCAGGTCAGCCTTTTCACTTTGTACTCAAAGCCACATCG	5790703	-	FT1A;	NM_000150.1	GI:4503814	alpha-(1;3)-fucosyltransferase; go_component: membrane; go_component: Golgi stack; go_component: extracellular region; go_component: integral to membrane; go_function: alpha(1;3)-fucosyltransferase activity; go_function: transferase activity; transferring glycosyl groups; go_function: 3-galactosyl-N-acetylglucosaminide 4-alpha-L-fucosyltransferase activity; go_process: L-fucose catabolism; go_pro…	fucosyltransferase 6 (alpha (1;3) fucosyltransferase)	704	FALSE		2.08922	2.07513	2.10657	-0.0314361	0.0294293	0.0366557	0.802858	0.423019	0.613268	0.671794	0.798662	0.544927	0.253735	0.66678		-0.00154415	0.0010623	-1.4536	0.147674	0.00127959	0.00321943	0.397459	0.69163	15.0902	13.1145	1.97569	11.1389	brown	Meth4
cg00581156	HSA9761	5	61.7352	27292	-	36.1	NCBI:RefSeq	36.1	CTAGCCTGGGGTGCGGACCAAGACCTGATCGGCAGAGGCCGGTCAGGACG	61735485	-		NM_014473.2	GI:56786140	go_component: nucleus; go_function: transferase activity; go_function: rRNA (adenine-N6;N6-)-dimethyltransferase activity; go_process: rRNA processing; go_process: rRNA modification	dimethyladenosine transferase	312	TRUE	5:61734937-61736330	-6.13001	-6.27013	-5.95756	-0.312568	0.294904	0.0810596	3.63812	0.00035032	0.00543287	-7.75126	-7.69124	-7.81128	0.120038	0.607574		0.0043375	0.00231558	1.87318	0.062547	-0.000118003	0.00667138	-0.017688	0.985913	14.0805	12.4741	1.6064	10.8677	black	Meth1
cg00582628	RGS20	8	54.9271	8601	+	36.1	NCBI:RefSeq	36.1	CGGCCTGGAGAAATGTTTCTGGAGGCACTCTTGGTTATCTTGGGAAAGCT	54926921	+	RGSZ1; ZGAP1;	NM_003702.2	GI:13654234	isoform b is encoded by transcript variant 2; regulator of Gz-selective protein signaling; go_component: membrane; go_function: protein binding; go_function: signal transducer activity; go_function: GTPase activator activity; go_process: negative regulation of signal transduction; go_process: regulation of G-protein coupled receptor protein signaling pathway	regulator of G-protein signalling 20 isoform b	147	FALSE		0.251232	0.253419	0.248541	0.00487813	0.000754894	0.0506232	0.014912	0.988117	0.99352	-5.50654	-5.15563	-5.85744	0.701813	2.30293e-06		-0.00176782	0.00147108	-1.20172	0.230937	-0.000532609	0.00477375	-0.11157	0.911323	87.5424	53.9895	33.5529	20.4366	brown	Meth4
cg00585790	LIMS1	2	108.571	3987	+	36.1	NCBI:RefSeq	36.1	CGCAGTGATGTGAAACTGGCCTCCCAAGCCCTGATAAGTAAGTTAAATAA	108571199	+	PINCH; PINCH1;	NM_004987.3	GI:47078283	go_function: zinc ion binding; go_function: metal ion binding; go_process: cell aging	LIM and senescent cell antigen-like domains 1	78	FALSE		-2.60491	-2.67334	-2.52068	-0.152658	0.0925017	0.0455889	2.02904	0.0437928	0.144099	-3.12959	-2.88509	-3.37408	0.488994	0.00277962		-0.00300649	0.00127881	-2.35101	0.0197259	0.00243331	0.00394633	0.616601	0.538492	17.2828	9.90507	7.37771	2.52737	yellow	Meth5
cg00585846	NFKBIL1	6	31.6234	4795	+	36.1	NCBI:RefSeq	36.1	CGCCCCCCCAAGTACCCCCAGAGCCGTAGGCCCAAGGCCTGTGTTTAAGA	31623351	+	IKBL; LST1; NFKBIL;	NM_005007.2	GI:26787990	inhibitor of kappa light chain gene enhancer in B cells-like; I-kappa-B-like protein; IkBL protein; go_process: cytoplasmic sequestering of transcription factor	nuclear factor of kappa light polypeptide gene enhancer in B-cells inhibitor-like 1	86	TRUE	6:31623086-31623467	-4.45687	-4.45702	-4.45668	-0.000339172	0.0183477	0.0490721	0.373892	0.708885	0.829799	-5.374	-5.43915	-5.30885	-0.130298	0.0635506		0.000703939	0.00142934	0.492493	0.622927	0.00106059	0.0044151	0.240219	0.810509	2.03493	1.66195	0.372983	1.28896	black	Meth1
cg00586909	CDKAL1	6	20.6426	54901	+	36.1	NCBI:RefSeq	36.1	CGGTGGCCCGAAGAGATCAAATTACATCATTGCTGAAAGCGCTAGTTCTG	20642736	+	FLJ20342; MGC75469;	NM_017774.1	GI:8923317	go_function: iron ion binding; go_function: catalytic activity	CDK5 regulatory subunit associated protein 1-like 1	86	TRUE	6:20642595-20642864	-4.00331	-4.09284	-3.89313	-0.199708	0.234279	0.0863402	2.71344	0.00724585	0.0440071	-6.52878	-6.83787	-6.2197	-0.618171	0.015203	Yes	-0.00179134	0.00248487	-0.7209	0.471839	-0.00251063	0.0073537	-0.341411	0.733303	30.0462	10.6341	19.4121	-8.77804	purple	Meth8
cg00592315	C14orf152	14	93.4544	90050	+	36.1	NCBI:RefSeq	36.1	GAGGCAGCAGTGATGGCTACAGCCATACCTTGAGTCAAGGCACTGAGACG	93455011	+		NM_138344.2	GI:31543094		hypothetical protein LOC90050	647	FALSE		2.01311	1.92204	2.1252	-0.203154	0.156572	0.093646	1.67196	0.0961126	0.240544	0.0708211	0.456495	-0.314853	0.771349	2.22204e-07		-0.0059169	0.00264103	-2.24037	0.0262009	-0.0122793	0.00845106	-1.45299	0.148447	4.16498	3.33836	0.826622	2.51174	greenyellow	Meth2
cg00594118	COBRA1	9	139.27	25920	+	36.1	NCBI:RefSeq	36.1	TGGCCTTGAGCGGCTCCGTGCAGTTGGTCAGGGTCTCCTTCAGGTCCTCG	139269768	+	NELFB; NELF-B; DKFZP586B0519;	NM_015456.2	GI:20070259	negative elongation factor protein B; go_component: nucleus; go_function: protein binding; go_process: transcription; go_process: negative regulation of transcription; go_process: regulation of transcription; DNA-dependent	cofactor of BRCA1	53	TRUE	9:139268748-139270447	-3.26616	-3.01102	-3.58018	0.569159	-0.63888	0.150268	-4.25159	3.26898e-05	0.000952257	-3.51321	-3.5906	-3.43581	-0.154794	0.48424		-0.00262615	0.00436945	-0.601026	0.548525	-0.0211313	0.0142259	-1.48541	0.139667	20.6888	13.1434	7.54539	5.59803	magenta	Meth7
cg00594952	RIMS3	1	40.9032	9783	-	36.1	NCBI:RefSeq	36.1	CGGTGTCACGTTGAGGAAAAAGTGGCTGCTTCTCAACCAGGGCACAGGCA	40903915	-	NIM3; RIM3; KIAA0237;	NM_014747.2	GI:48476343	Nim3 protein; Rab-3 interacting molecule 3; go_component: synapse; go_process: exocytosis; go_process: neurotransmitter transport	regulating synaptic membrane exocytosis 3	687	FALSE		1.50871	1.51132	1.50549	0.00582814	-0.0410712	0.0511836	-0.80243	0.423267	0.613497	3.55802	3.58579	3.53024	0.0555507	0.224569		0.000304014	0.00148895	0.20418	0.838426	0.00161525	0.00461244	0.350194	0.726716	1.48264	0.90787	0.57477	0.3331	black	Meth1
cg00598858	PRKCSH	19	11.407	5589	+	36.1	NCBI:RefSeq	36.1	GGATTCCTAGGGCTCTGAAAAATGCACTTTCCGACCGCTAGGTGGTTGCG	11407269	+	PCLD; G19P1; AGE-R2;	NM_002743.2	GI:48255888	isoform 1 is encoded by transcript variant 1; glucosidase II; beta subunit; AGE-binding receptor 2; hepatocystin; 80K-H protein; protein kinase C substrate; 80 Kda protein; go_component: intracellular; go_component: endoplasmic reticulum; go_function: calcium ion binding; go_process: protein kinase cascade; go_process: protein kinase cascade	protein kinase C substrate 80K-H isoform 1	303	TRUE	19:11406768-11407962	-5.76078	-5.75675	-5.76575	0.00900241	-0.0154487	0.126906	-0.121733	0.903234	0.948941	-7.83585	-7.89397	-7.77774	-0.116237	0.813411		0.00112576	0.00370143	0.304142	0.761346	0.00160139	0.0107583	0.148852	0.881883	12.765	1.00176	11.7633	-10.7615	green	Meth6
cg00601486	H1T2	12	47.0094	341567	+	36.1	NCBI:RefSeq	36.1	CGCCTGGGCCCAGTGGCGAATCCCGAGGACACTCAGCCACTCAGCTGCCA	47009030	+		NM_181788.1	GI:32401436	haploid germ cell-specific nuclear protein 1; go_component: nucleus; go_function: DNA binding; go_process: transcription	histone H1 variant	385	TRUE	12:47009414-47010208	3.68304	3.69241	3.6715	0.0209042	-0.00732805	0.0747156	-0.0980792	0.921969	0.959132	0.949903	1.08926	0.810547	0.278711	5.58636e-05		-0.00377513	0.00213931	-1.76465	0.0791961	0.00154608	0.00655017	0.236037	0.813746	223.405	158.121	65.2843	92.8368	brown	Meth4
cg00602891	C17orf62	17	78.0022	79415	-	36.1	NCBI:RefSeq	36.1	CGGGGAAACGTATCCGACAGCAAAGAACTTACCAAGGACTATGAACGTCT	78001941	-	MGC4368; FLJ90469;	NM_001033046.1	GI:74271817	synonyms: MGC4368; FLJ90469	hypothetical protein LOC79415	212	TRUE	17:78001396-78002256	-4.84932	-4.89113	-4.79787	-0.0932643	0.0787451	0.0899027	0.875892	0.38215	0.576627	-6.31222	-6.25642	-6.36802	0.111595	0.397883		-0.00189444	0.00259955	-0.728757	0.467029	0.00428177	0.00818345	0.523223	0.60164	49.0222	38.6388	10.3834	28.2554	black	Meth1
cg00609097	TESK2	1	45.7296	10420	-	36.1	NCBI:RefSeq	36.1	GTCAACCGTCAACTCCTGATAAACGAGGTAGTGGAATTGCCCAATTAGCG	45729420	-		NM_007170.1	GI:6005895	go_component: nucleus; go_function: ATP binding; go_function: nucleotide binding; go_function: transferase activity; go_function: magnesium ion binding; go_function: manganese ion binding; go_function: protein-tyrosine kinase activity; go_function: protein serine/threonine kinase activity; go_process: apoptosis; go_process: spermatogenesis; go_process: focal adhesion formation; go_process: intrac…	testis-specific protein kinase 2	141	TRUE	1:45728516-45729824	-6.17861	-6.20157	-6.15034	-0.0512285	0.00734759	0.113893	0.0645131	0.948627	0.972327	-8.79239	-8.67006	-8.91472	0.244658	0.550837		0.000694584	0.0032583	0.213174	0.831415	-0.00480561	0.00921575	-0.521456	0.602867	18.5983	16.3414	2.25692	14.0844	black	Meth1
cg00611397	GTPBP5	20	60.2014	26164	+	36.1	NCBI:RefSeq	36.1	CGGCTAAGCACCCAGGCTCTGGAAAGTAACTCTAAGGGAAGGCCATCCAC	60201648	+	FLJ10741; MGC29512; dJ1005F21.2;	NM_015666.2	GI:31563510	GTP-binding protein 5 (putative); go_function: GTP binding; go_function: nucleotide binding	GTP binding protein 5	227	FALSE		2.97713	2.97901	2.97481	0.00419656	-0.00911311	0.0524293	-0.173817	0.862187	0.925505	3.0174	3.00027	3.03452	-0.0342516	0.103248		-0.000249853	0.0015092	-0.165553	0.868681	-0.000145776	0.00483776	-0.030133	0.976004	70.5771	11.7978	58.7792	-46.9814	black	Meth1
cg00614413	PTPRS	19	5.23759	5802	-	36.1	NCBI:RefSeq	36.1	GAGGGCTATCTTCTGGTTCGTGGAAGGCATCTTCTCCCTGTGTCCTCACG	5237399	-	PTPSIGMA;	NM_002850.2	GI:19743918	isoform 1 precursor is encoded by transcript variant 1; protein tyrosine phosphatase PTPsigma; go_component: membrane; go_component: integral to plasma membrane; go_function: receptor activity; go_function: hydrolase activity; go_function: protein binding; go_function: transmembrane receptor protein tyrosine phosphatase activity; go_process: cell adhesion; go_process: phosphate metabolism; go_pro…	protein tyrosine phosphatase; receptor type; sigma isoform 1 precursor	195	FALSE		0.916111	0.919599	0.911819	0.00777994	0.00428108	0.054971	0.077879	0.938003	0.967021	-1.14527	-1.02513	-1.26542	0.240289	0.287855		-3.77e-05	0.00157487	-0.0239448	0.980921	-0.00759502	0.00519805	-1.46113	0.146205	27.6881	12.2261	15.462	-3.2359	greenyellow	Meth2
cg00615377	RBM9	22	34.5666	23543	-	36.1	NCBI:RefSeq	36.1	TCTCCCAACTCCAGAAGCAGGCCTGCTGGAGAATGGCAGTTTGGTGTACG	34566400	-	RTA; HRNBP2;	NM_001031695.1	GI:72534681	isoform 1 is encoded by transcript variant 1; repressor of tamoxifen transcriptional activity; hexaribonucleotide binding protein 2; dJ106I20.3 (RNA binding motif protein 9); go_component: nucleus; go_function: RNA binding; go_function: nucleotide binding; go_function: transcription factor binding; go_function: transcription corepressor activity; go_process: RNA metabolism; go_process: regulation…	RNA binding motif protein 9 isoform 1	195	TRUE	22:34566535-34566761	-1.92557	-1.99157	-1.84435	-0.147221	0.0739648	0.0453607	1.63059	0.104566	0.254255	-2.40408	-2.2625	-2.54565	0.283153	0.745395		-0.00111761	0.00131284	-0.851296	0.395655	-0.00432619	0.00410495	-1.0539	0.293733	24.1293	21.3413	2.78796	18.5534	yellow	Meth5
cg00615915	SERPINB8	18	59.7883	5271	+	36.1	NCBI:RefSeq	36.1	CGGCAGATGACTCAGAACCGTTCGATTGCTCTGGCTTGTGCAATCCCTGA	59788243	+	PI8; CAP2;	NM_198833.1	GI:38504668	isoform a is encoded by transcript variant 2; protease inhibitor 8 (ovalbumin type); cytoplasmic antiproteinase 2; serine (or cysteine) proteinase inhibitor; clade B (ovalbumin); member 8; go_component: cytosol; go_function: protein binding; go_function: serine-type endopeptidase inhibitor activity; go_function: serine-type endopeptidase inhibitor activity	serine (or cysteine) proteinase inhibitor; clade B (ovalbumin); member 8 isoform a	36	TRUE	18:59788171-59789017	-2.90868	-2.97699	-2.8246	-0.15239	0.158756	0.0383603	4.13855	5.16721e-05	0.0013187	-2.53355	-2.66075	-2.40636	-0.254399	6.66315e-08	Yes	-0.00136926	0.00110614	-1.23787	0.217262	9.03e-06	0.00353162	0.00255627	0.997964	2.96867	0.109968	2.8587	-2.74873	grey	Meth0
cg00616129	STYK1	12	10.7183	55359	-	36.1	NCBI:RefSeq	36.1	TTATCTTGTAACACCCCGGCAAAGCCTTCAGGTGGAGAATGTTCCTGGCG	10717906	-	NOK; SuRTK106; DKFZp761P1010;	NM_018423.1	GI:8922178	protein kinase STYK1; go_component: integral to membrane; go_function: ATP binding; go_function: nucleotide binding; go_function: transferase activity; go_function: protein-tyrosine kinase activity; go_function: protein serine/threonine kinase activity; go_process: protein amino acid phosphorylation	serine/threonine/tyrosine kinase 1	375	TRUE	12:10717606-10718675	-4.79061	-4.86176	-4.70305	-0.158715	0.164767	0.0591285	2.7866	0.00584465	0.0382493	-5.06264	-5.11968	-5.0056	-0.114075	0.815632		-0.00146845	0.00172071	-0.853396	0.394492	-0.0102641	0.00543335	-1.88909	0.0609334	12.2742	6.58514	5.68906	0.89608	black	Meth1
cg00616135	LACTB	15	61.2007	114294	+	36.1	NCBI:RefSeq	36.1	TTAGTTTTGGATCCTCAACTTCTGGAACAGCGCAGGGCACACAGTAGACG	61201085	+	G24; MRPL56; FLJ14902;	NM_032857.2	GI:26051230	isoform a is encoded by transcript variant 1; mitochondrial ribosomal protein L56; mitochondrial 39S ribosomal protein L56; serine beta lactamase-like protein LACTB; go_component: integral to membrane; go_function: hydrolase activity; go_process: response to antibiotic	lactamase; beta isoform a	418	FALSE		3.12346	3.19613	3.03402	0.162114	-0.158072	0.0572728	-2.75998	0.00632311	0.0401308	2.07003	2.24638	1.89368	0.3527	0.172807		0.00137772	0.00165724	0.83133	0.406809	-0.000200354	0.00529222	-0.0378582	0.969854	29.8733	18.268	11.6052	6.66278	brown	Meth4
cg00619207	DENND2D	1	111.545	79961	-	36.1	NCBI:RefSeq	36.1	CTTTCCGGCTACTTTCAGCCAGAGGTGTTTGCTCATGACCTTTTCTCTCG	111544804	-	FLJ22457; RP5-1180E21.2;	NM_024901.3	GI:34147689	synonyms: FLJ22457; RP5-1180E21.2	DENN/MADD domain containing 2D	87	FALSE		-0.023589	0.0577545	-0.123704	0.181459	-0.166526	0.0375032	-4.44033	1.49144e-05	0.000518854	1.91009	2.13624	1.68393	0.452315	0.233425		0.00149218	0.00108171	1.37946	0.16934	0.00105395	0.00335307	0.314326	0.753738	6.72376	5.6846	1.03916	4.64544	yellow	Meth5
cg00620024	PPP6C	9	126.993	5537	-	36.1	NCBI:RefSeq	36.1	CGCCTTGAGCTGTACCTGGCACATCTTTGTTGCTCAGCAAAGAGTGGTTG	126991886	-		NM_002721.3	GI:20127429	serine/threonine protein phosphatase catalytic subunit; go_function: iron ion binding; go_function: metal ion binding; go_function: hydrolase activity; go_function: protein binding; go_function: manganese ion binding; go_function: protein serine/threonine phosphatase activity; go_process: protein amino acid dephosphorylation; go_process: G1/S transition of mitotic cell cycle	protein phosphatase 6; catalytic subunit	826	TRUE	9:126992700-126992979	1.35393	1.47172	1.20896	0.262765	-0.15248	0.0506817	-3.00858	0.00296558	0.0240836	2.50002	2.27573	2.72431	-0.448579	0.00105907		0.000690051	0.00147606	0.467494	0.640671	0.000541434	0.00430935	0.125642	0.900194	32.2091	30.5776	1.63147	28.9461	yellow	Meth5
cg00620629	C6orf113	6	117.097	221302	-	36.1	NCBI:RefSeq	36.1	CGGAAAAGAAGTAATCCCAGAATGCGCCGCTCCACGCCGGTCTCTATGCA	117096652	-	dJ412I7.3; RP3-412I7.3;	NM_145062.1	GI:21450835	go_component: nucleus; go_function: zinc ion binding; go_function: metal ion binding; go_function: nucleic acid binding	hypothetical protein LOC221302	8	TRUE	6:117096446-117097031	-5.63104	-5.67531	-5.57655	-0.0987575	0.096519	0.10454	0.923272	0.356989	0.552755	-9.47644	-9.44926	-9.50361	0.0543492	0.840154		0.00135412	0.00303559	0.446083	0.656035	0.00114185	0.00917809	0.12441	0.901168	36.2147	27.2292	8.98559	18.2436	black	Meth1
cg00622552	ODF3L1	15	73.8034	161753	+	36.1	NCBI:RefSeq	36.1	TCTGGGGCACAGTCAGCACAGGCCCCAGCAGGCTGGAGCTGGAGATGACG	73803374	+	MGC48986;	NM_175881.2	GI:31343527	synonym: MGC48986	outer dense fiber of sperm tails 3-like 1	16	FALSE		-2.00432	-2.03427	-1.96746	-0.0668075	-0.0115106	0.046171	-0.249304	0.803384	0.893252	-1.1311	-0.572336	-1.68987	1.11754	0.0018094		-0.00170968	0.00133837	-1.27744	0.202974	-0.00243576	0.00411225	-0.592318	0.554586	8.96589	8.60888	0.357013	8.25187	yellow	Meth5
cg00622677	TSPAN5	4	99.7983	10098	-	36.1	NCBI:RefSeq	36.1	GGTAAGTTGGAGCGCTCCTGGGATTCCAACTATTGTGGCCGATCGATTCG	99798750	-	NET-4; TM4SF9; TSPAN-5;	NM_005723.2	GI:21264582	tetraspan 5; 2810455A09Rik; 4930505M03Rik; tetraspan TM4SF; tetraspan NET-4; transmembrane 4 superfamily; member 8; go_component: integral to membrane	transmembrane 4 superfamily member 9	479	TRUE	4:99797550-99799740	-4.50563	-4.5663	-4.43097	-0.135332	0.124875	0.0891394	1.4009	0.16281	0.338592	-5.26568	-5.29512	-5.23625	-0.0588638	0.173711		0.00473742	0.00258754	1.83086	0.0686555	0.00291079	0.00820344	0.354825	0.723251	37.3991	31.0582	6.34096	24.7172	black	Meth1
cg00623593	DOCK1	10	128.658	1793	+	36.1	NCBI:RefSeq	36.1	CGCCTGAAATTCTGGACTTTACAGCCTGAGGTGCAGCTCAGGCAGCTCAG	128658955	+	DOCK180;	NM_001380.2	GI:50345995	dedicator of cyto-kinesis 1; go_component: membrane; go_component: cytoskeleton; go_component: cytoplasm; go_function: GTP binding; go_function: GTPase binding; go_function: protein binding; go_function: protein binding; go_function: GTPase activator activity; go_function: guanyl-nucleotide exchange factor activity; go_process: apoptosis; go_process: signal transduction; go_process: phagocytosis;…	dedicator of cytokinesis 1	1355	FALSE		2.99104	2.97152	3.01508	-0.0435663	0.0502551	0.0516843	0.972349	0.332063	0.528627	1.71995	1.91249	1.52742	0.385078	2.42878e-05		0.0001	0.0014943	0.0669023	0.946728	0.00244685	0.00477644	0.512274	0.60926	179.197	148.67	30.5274	118.142	brown	Meth4
cg00625425	ANKRD38	1	62.5581	163782	-	36.1	NCBI:RefSeq	36.1	CCAGTGAGGGCTGGGGTCCTAGTAACAGAACTTTTACCTCTCCTAAATCG	62557671	-	FLJ10884; KIAA0172; dJ1078M7.1; RP5-1155K23.5;	NM_181712.2	GI:44917612	synonyms: FLJ10884; KIAA0172; dJ1078M7.1; RP5-1155K23.5	ankyrin repeat domain 38	429	TRUE	1:62558097-62558685	1.07117	1.06645	1.07699	-0.0105399	0.0202742	0.0580634	0.349173	0.72733	0.841585	-1.41232	-1.31935	-1.50529	0.185939	0.199446		0.000690558	0.00169305	0.407879	0.683812	0.00106152	0.00524356	0.202443	0.839862	70.0345	27.7459	42.2886	-14.5426	greenyellow	Meth2
cg00625653	WNT7A	3	13.8962	7476	-	36.1	NCBI:RefSeq	36.1	TTCTCAGCCTGGGCATGGTCTACCTCCGGATCGGGTAAGGGCTGCCTGCG	13896619	-		NM_004625.3	GI:34328912	proto-oncogene Wnt7a protein; go_component: extracellular space; go_component: extracellular region; go_function: receptor binding; go_function: signal transducer activity; go_process: development; go_process: morphogenesis; go_process: cell-cell signaling; go_process: sex differentiation; go_process: signal transduction; go_process: frizzled-2 signaling pathway	wingless-type MMTV integration site family; member 7A precursor	391	TRUE	3:13894306-13897604	-4.48973	-4.50776	-4.46754	-0.040225	0.0231294	0.0550894	0.419853	0.675048	0.808527	-3.71553	-3.83675	-3.59431	-0.242443	0.61359		-0.00245476	0.00159692	-1.53718	0.125879	0.002235	0.00475635	0.469899	0.639153	2.67843	0.575532	2.10289	-1.52736	yellow	Meth5
cg00626119	NTRK1	1	155.052	4914	+	36.1	NCBI:RefSeq	36.1	CAGGCCAGGGAATGACTCTGTCCATCTGGAAGGCTGTGCTGCCTTTCCCG	155052166	+	MTC; TRK; TRK1; TRKA; p140-TrkA;	NM_001007792.1	GI:56118209	isoform 3 is encoded by transcript variant 3; Oncogene TRK; tyrosine kinase receptor; tyrosine kinase receptor A; high affinity nerve growth factor receptor; go_component: membrane; go_component: cytoplasm; go_component: integral to membrane; go_component: integral to membrane; go_component: integral to plasma membrane; go_function: ATP binding; go_function: receptor activity; go_function: nucleo…	neurotrophic tyrosine kinase; receptor; type 1 isoform 3	254	FALSE		1.95985	1.97038	1.94689	0.0234951	-0.0198668	0.0429316	-0.462755	0.644048	0.785886	1.77897	1.83731	1.72063	0.116682	0.144937		-0.000382241	0.0012491	-0.306012	0.759924	0.00642367	0.00397759	1.61497	0.108554	83.1051	16.2923	66.8128	-50.5204	green	Meth6
cg00626466	GNS	12	63.4402	2799	-	36.1	NCBI:RefSeq	36.1	CGGGGAATAGCCCTTGAAACTAGCTCCAGATATTTCTGTGGTCGCTCTGG	63439479	-	G6S; MGC21274;	NM_002076.2	GI:42490755	glucosamine-6-sulfatase; N-acetylglucosamine-6-sulfatase; go_component: lysosome; go_function: hydrolase activity; go_function: N-acetylglucosamine-6-sulfatase activity; go_process: metabolism; go_process: glycosaminoglycan catabolism	glucosamine (N-acetyl)-6-sulfatase precursor	770	TRUE	12:63440187-63440554	0.491349	0.448258	0.544384	-0.0961263	0.0484216	0.0357069	1.35609	0.176616	0.356086	1.54455	1.19501	1.89409	-0.699076	0.000297279		-0.00108808	0.00104052	-1.0457	0.296998	-0.00317603	0.00324381	-0.979105	0.329205	3.06481	2.9533	0.111508	2.8418	yellow	Meth5
cg00627286	UGDH	4	39.2057	7358	-	36.1	NCBI:RefSeq	36.1	CGCAGCCCCGCCCAGCGCCGCTCGCGGTAGGGGCGGAGCCGCTGAGCTGG	39205606	-	GDH; UGD; UDPGDH; UDP-GlcDH;	NM_003359.2	GI:63053519	UDP-glucose 6-dehydrogenase; uridine diphospho-glucose dehydrogenase; go_function: oxidoreductase activity; go_function: electron transporter activity; go_function: UDP-glucose 6-dehydrogenase activity; go_process: electron transport; go_process: UDP-glucose metabolism; go_process: UDP-glucuronate biosynthesis; go_process: glycosaminoglycan biosynthesis	UDP-glucose dehydrogenase	139	TRUE	4:39204770-39206279	-3.88585	-3.97448	-3.77677	-0.197709	0.225519	0.0688871	3.27374	0.00125254	0.0132627	-3.69064	-3.87068	-3.5106	-0.360084	2.38197e-09	Yes	0.000633159	0.00200406	0.315939	0.752389	0.00029317	0.00654425	0.0447982	0.964332	9.2812	8.22677	1.05443	7.17233	black	Meth1
cg00629585	GFI1B	9	134.844	8328	+	36.1	NCBI:RefSeq	36.1	CGCGGGAGCTCAGCCGTATTTGCTTATCAAAACTTTCCAGGACACAAGAC	134843919	+		NM_004188.2	GI:40254479	go_component: nucleus; go_function: zinc ion binding; go_function: metal ion binding; go_function: nucleic acid binding; go_function: specific RNA polymerase II transcription factor activity; go_process: cell proliferation; go_process: G1-specific transcription in mitotic cell cycle; go_process: negative regulation of transcription from RNA polymerase II promoter	growth factor independent 1B (potential regulator of CDKN1A; translocated in CML)	106	FALSE		-4.09287	-4.22117	-3.93495	-0.286223	0.221935	0.0974574	2.27725	0.0238401	0.0969565	-5.84146	-5.68155	-6.00138	0.319838	0.116595		-0.00228041	0.00280763	-0.812219	0.417661	-0.0085227	0.00874118	-0.975005	0.331228	20.6438	13.8524	6.79142	7.06097	black	Meth1
cg00630164	KCNQ4	1	41.0226	9132	+	36.1	NCBI:RefSeq	36.1	CGTCTACCACGTCTTCATGTGAGTTTGCGACCCCGCGCCCTTCCGCGTTT	41022271	+	DFNA2; KV7.4;	NM_004700.2	GI:26638652	isoform a is encoded by transcript variant 1; potassium channel KQT-like 4; go_component: membrane; go_component: membrane fraction; go_component: voltage-gated potassium channel complex; go_function: potassium ion binding; go_function: voltage-gated potassium channel activity; go_process: cation transport; go_process: potassium ion transport; go_process: sensory perception of sound	potassium voltage-gated channel KQT-like protein 4 isoform a	378	TRUE	1:41021434-41023006	-4.53724	-4.53732	-4.53714	-0.000179849	-0.0167717	0.0753921	-0.222459	0.824186	0.904562	-5.5833	-5.56781	-5.59879	0.0309808	0.764964		0.0016566	0.00216488	0.765217	0.445072	0.00328761	0.00669376	0.491146	0.624087	17.8178	16.1952	1.62257	14.5726	black	Meth1
cg00630249	CYB561D1	1	109.838	284613	+	36.1	NCBI:RefSeq	36.1	GGATCTTGGCGCACCTGGTAGCTTTGGGCTTCACCATCTTTCTGACAGCG	109838245	+	FLJ39035; FLJ44753; RP5-831G13.3;	NM_182580.1	GI:32698981	go_component: integral to membrane; go_function: iron ion binding; go_function: metal ion binding; go_process: electron transport	cytochrome b-561 domain containing 1	167	TRUE	1:109837904-109838471	-5.77523	-5.80022	-5.74447	-0.0557557	0.029793	0.0967111	0.308061	0.75836	0.863134	-5.9898	-6.05805	-5.92155	-0.136502	0.0213562		0.00242872	0.0028221	0.860605	0.390518	0.00654465	0.0094581	0.691963	0.490099	4.10185	1.08577	3.01607	-1.9303	green	Meth6
cg00630583	POLE	12	131.774	5426	-	36.1	NCBI:RefSeq	36.1	GTGAGCACCGGGTAGAGCCGCAGGAAGAGCAGGTACTGGGCGAGCGCCCG	131774018	-	POLE1; FLJ21434; DKFZp434F222;	NM_006231.2	GI:62198236	go_component: nucleus; go_function: DNA binding; go_function: metal ion binding; go_function: nucleotide binding; go_function: protein binding; go_function: transferase activity; go_function: 3prime-5 exonuclease activity; go_function: DNA-directed DNA polymerase activity; go_process: DNA repair; go_process: DNA replication	DNA polymerase epsilon catalytic subunit	369	TRUE	12:131772493-131776302	-5.51597	-5.43823	-5.61165	0.173425	-0.162247	0.079302	-2.04594	0.0420846	0.140316	-5.98155	-6.05649	-5.90661	-0.14988	0.327149		0.000258492	0.00230572	0.112109	0.910853	-0.0048056	0.00710252	-0.676605	0.499765	3.06405	1.21453	1.84952	-0.634983	magenta	Meth7
cg00631230	VPS33A	12	121.317	65082	-	36.1	NCBI:RefSeq	36.1	GTGGAGCAAGATGGCGGCTCATCTGTCCTACGGCCGAGTGAACCTAAACG	121316970	-	FLJ22395; FLJ23187;	NM_022916.3	GI:42544226	go_component: membrane; go_process: protein transport; go_process: vesicle-mediated transport; go_process: vesicle docking during exocytosis	vacuolar protein sorting 33A	101	TRUE	12:121316344-121317350	-5.22416	-5.342	-5.07912	-0.262886	0.224854	0.115676	1.94382	0.0533338	0.164211	-6.52986	-6.65199	-6.40774	-0.244256	0.0374033		0.0041261	0.00331156	1.24597	0.214279	0.00842451	0.0109218	0.771349	0.441791	20.5118	18.5956	1.9162	16.6794	black	Meth1
cg00634577	HIST1H4K	6	27.9072	8362	-	36.1	NCBI:RefSeq	36.1	TGGTGATGCCCTGGATATTGTCGCGCAGTACTTTACGGTGGCGCTTAGCG	27907284	-	H4/d; H4FD; dJ160A22.1;	NM_003541.2	GI:15718726	synonyms: H4/d; H4FD; dJ160A22.1	H4 histone family; member D	45	TRUE	6:27906431-27907527	-6.13761	-6.11417	-6.16646	0.0522908	-0.0712368	0.0958697	-0.743059	0.458327	0.643658	-6.02487	-6.16445	-5.88529	-0.279161	0.0143837		0.00169176	0.00275295	0.614526	0.539588	0.0036445	0.00809364	0.450292	0.653191	3.33575	2.14749	1.18827	0.959222	blue	Meth3
cg00635481	ZNF76	6	35.3349	7629	+	36.1	NCBI:RefSeq	36.1	GTGGCTGGAAGATCAGTAGGCAAGGCCTGCGGACTGCGCACCTTAAAGCG	35335488	+	ZNF523; Zfp523; D6S229E;	NM_003427.3	GI:34147656	go_component: nucleus; go_function: DNA binding; go_function: zinc ion binding; go_function: metal ion binding; go_process: transcription; go_process: regulation of transcription from RNA polymerase II promoter; go_process: regulation of transcription from RNA polymerase III promoter	zinc finger protein 76 (expressed in testis)	593	TRUE	6:35334553-35336300	-6.12081	-6.14347	-6.09292	-0.0505517	0.0251047	0.106754	0.235163	0.814325	0.898721	-7.72704	-7.72202	-7.73207	0.0100512	0.773711		0.00303677	0.00308575	0.984127	0.326279	0.00105556	0.00860728	0.122636	0.90257	12.5293	8.3295	4.19981	4.12969	blue	Meth3
cg00636639	MRRF	9	124.067	92399	+	36.1	NCBI:RefSeq	36.1	CGCGCCCCTCGAGGCCCTGTCAAGGACACTCACCAGCTATCGCCCAGGTT	124066968	+	RRF; MRFF; MTRRF;	NM_138777.2	GI:40317613	isoform 1 is encoded by transcript variant 1; go_component: mitochondrion; go_process: protein biosynthesis	mitochondrial ribosome recycling factor isoform 1	102	TRUE	9:124066495-124067202	-4.94234	-4.99055	-4.883	-0.107554	0.114998	0.0800582	1.43642	0.15246	0.324606	-5.40374	-5.47822	-5.32926	-0.148959	0.0146137		0.000645354	0.00225035	0.286779	0.774588	0.000412512	0.00691296	0.0596723	0.952501	15.0691	13.4403	1.62879	11.8115	black	Meth1
cg00638514	OTOP3	17	70.4436	347741	+	36.1	NCBI:RefSeq	36.1	CGCCGGCGGAACTTTCCCAGCTTGCGCACCCCAGACACTGGCACATACTA	70443492	+		NM_178233.1	GI:30102939		otopetrin 3	151	TRUE	17:70443189-70444298	-4.98759	-5.02306	-4.94395	-0.0791125	0.0911463	0.0695663	1.31021	0.191643	0.374823	-3.98738	-3.97373	-4.00104	0.0273097	0.782486		0.00364794	0.00188909	1.93105	0.0549339	-0.00329564	0.00609984	-0.540283	0.589854	7.53426	6.10947	1.42479	4.68468	black	Meth1
cg00642303	CENTB2	3	196.644	23527	-	36.1	NCBI:RefSeq	36.1	CGCTGTGATCAACCGCATTCCGTGGACCCTAGTTGGTGACTACCTGCTTT	196645041	-	ACAP2; CNT-B2; KIAA0041;	NM_012287.3	GI:40254841	centaurin beta2; Arf GAP with coiled coil; ANK repeat and PH domains 2; go_function: metal ion binding; go_function: GTPase activator activity; go_process: regulation of GTPase activity	centaurin; beta 2	840	TRUE	3:196644003-196645486	-5.87916	-5.98633	-5.74726	-0.239065	0.246171	0.0838719	2.93509	0.00372874	0.0282953	-5.91056	-5.88613	-5.93499	0.0488632	0.644051		-0.000786288	0.00241092	-0.326137	0.744672	-0.0104714	0.00718453	-1.45749	0.147204	6.32724	3.11174	3.21549	-0.103748	black	Meth1
cg00643392	RTBDN	19	12.8079	83546	-	36.1	NCBI:RefSeq	36.1	GAACTCAGGATGCTGTCTACATATAAGATCCCAGGGCGTGGTGGCTCACG	12807230	-		NM_031429.1	GI:13899246		retbindin	626	TRUE	19:12807041-12808465	-1.17	-1.16483	-1.17636	0.0115326	-0.0229084	0.0467303	-0.490226	0.624517	0.771931	-0.6988	-0.689079	-0.708521	0.0194419	0.427247		-8.91e-06	0.00136058	-0.00654798	0.994782	-0.00616463	0.00432287	-1.42605	0.156064	1.09696	0.228432	0.868528	-0.640096	greenyellow	Meth2
cg00644033	MUC3B	7	100.383	57876	+	36.1	NCBI:RefSeq	36.1	ATTTGCACAACCGATGCGCAGGCAGTGTCACTTGGTGGGTATGCACAGCG	100382565	+		XM_168578.6	GI:89025413	Derived by automated computational analysis using gene prediction method: GNOMON.	mucin 3B	75	FALSE		4.30248	4.28973	4.31818	-0.0284585	0.00590439	0.0782728	0.0754335	0.939946	0.967909	1.62522	1.77832	1.47212	0.306208	0.0144983		-0.000191437	0.00228213	-0.0838854	0.933234	0.00151367	0.00715226	0.211635	0.832698	118.28	74.672	43.6078	31.0642	brown	Meth4
cg00645224	GTF2IRD2	7	73.9058	84163	-	36.1	NCBI:RefSeq	36.1	TTTTTTTGTTTGCTTCCTGGAAGGCAGCCTCGACTCGTGTGTCCGCAGCG	73905777	-	FLJ21423; GTF2IRD2A;	NM_173537.2	GI:48762699	GTF2IRD2 alpha; general transcription factor II i repeat domain 2 alpha; transcription factor GTF2IRD2 isoform 2; transcription factor GTF2IRD2 isoform 1; go_component: nucleus; go_function: zinc ion binding; go_function: nucleic acid binding	GTF2I repeat domain containing 2	69	TRUE	7:73904757-73906475	-5.23396	-5.24108	-5.2252	-0.0158804	0.0109514	0.0777196	0.140909	0.888085	0.939689	-6.16762	-6.24075	-6.09449	-0.146262	0.217018		0.00374499	0.0022337	1.67658	0.0952354	0.00481695	0.00700636	0.687512	0.49289	8.66742	6.02837	2.63905	3.38933	black	Meth1
cg00645579	IRF7	11	0.60714	3665	-	36.1	NCBI:RefSeq	36.1	CATTAGCGCTTGAGCCCAGGTGTGCAGATGAGGCGGTGGGTCTGGCCACG	605927	-	IRF7A; IRF-7H;	NM_001572.2	GI:4758609	isoform a is encoded by transcript variant a; interferon regulatory factor-7H; go_component: nucleus; go_component: cytoplasm; go_function: transcription factor activity; go_function: specific RNA polymerase II transcription factor activity; go_process: transcription; go_process: response to virus; go_process: inflammatory response; go_process: response to DNA damage stimulus; go_process: regulat…	interferon regulatory factor 7 isoform a	1213	TRUE	11:607125-607847	0.143374	0.0836027	0.216939	-0.133336	0.00848406	0.0583048	0.145512	0.884454	0.938306	0.138606	-0.545932	0.823144	-1.36908	2.38197e-09		-0.000163741	0.00170432	-0.0960741	0.923561	-0.00258383	0.00517307	-0.499478	0.618221	9.28657	8.94832	0.338259	8.61006	yellow	Meth5
cg00645922	TMED7	5	114.99	51014	-	36.1	NCBI:RefSeq	36.1	CGGAGTTTTCTCATAAGTAATAATAAATATTTGGGGGAAGCAGCTGGGCA	114989595	-	CGI-109; FLJ90481;	NM_181836.3	GI:40255262	go_component: membrane; go_component: integral to membrane; go_component: endoplasmic reticulum; go_process: transport	transmembrane emp24 protein transport domain containing 7	483	TRUE	5:114989097-114990165	-5.53039	-5.56739	-5.48486	-0.0825317	0.0955286	0.0654572	1.4594	0.146038	0.315699	-7.13773	-7.24479	-7.03066	-0.214125	0.181998		0.0014443	0.00188593	0.76583	0.444708	-0.000459532	0.00565261	-0.0812956	0.935322	8.26122	5.56648	2.69474	2.87174	black	Meth1
cg00646492	GSTO1	10	106.004	9446	+	36.1	NCBI:RefSeq	36.1	CTCTGGACCGGTGAGTGAGCCATGAGGTCGGGCCACAGGCTCTGAAGTCG	106004668	+	P28; GSTTLp28; DKFZp686H13163;	NM_004832.1	GI:4758483	glutathione-S-transferase like; glutathione transferase omega; glutathione S-transferase omega 1-1; glutathione transferase omega 1; go_component: cytoplasm; go_component: cytoplasm; go_function: transferase activity; go_function: glutathione transferase activity; go_function: glutathione transferase activity; go_function: monodehydroascorbate reductase (NADH) activity; go_process: metabolism	glutathione-S-transferase omega 1	382	TRUE	10:106004162-106005144	-3.99865	-4.03232	-3.95722	-0.075098	0.0979396	0.0707632	1.38405	0.167902	0.345104	-6.89644	-7.05969	-6.73318	-0.326512	0.394697		-5.93e-05	0.0020299	-0.0292205	0.976719	0.00144758	0.00632289	0.228943	0.819245	28.3783	9.45043	18.9278	-9.4774	purple	Meth8
cg00648153	SLC17A5	6	74.4209	26503	-	36.1	NCBI:RefSeq	36.1	CGAGGTAGATCGTACAAAGGTTGCTAACAGTATGGCAACTGACCGCTAAC	74420417	-	SD; AST; NSD; SLD; ISSD; SIASD; SIALIN;	NM_012434.3	GI:34222139	solute carrier family 17; member 5; sialic acid storage disease; go_component: membrane fraction; go_component: lysosomal membrane; go_component: integral to plasma membrane; go_function: symporter activity; go_function: transporter activity; go_function: hydrogen:sugar symporter activity; go_process: transport; go_process: anion transport	solute carrier family 17 (anion/sugar transporter); member 5	453	TRUE	6:74419674-74420923	-4.62431	-4.62435	-4.62426	-8.87165e-05	0.00392108	0.0795946	0.0492631	0.960759	0.978432	-6.52319	-6.62631	-6.42008	-0.206233	0.213839		0.000100277	0.0023109	0.043393	0.965433	0.0052587	0.00695955	0.755608	0.451145	26.1083	6.29845	19.8098	-13.5114	purple	Meth8
cg00648883	LOC196549	13	31.4228	196549	+	36.1	NCBI:RefSeq	36.1	CGACCAAGAGGAAAAGAGAGCCCTGGCCAGGACTCACATAGCAGGAACAC	31422296	+		NM_145293.2	GI:52694666		hypothetical protein LOC196549	465	FALSE		-1.97399	-2.036	-1.89768	-0.138323	0.029125	0.0450599	0.646363	0.518793	0.692004	-1.49545	-1.26609	-1.72481	0.458718	0.539432		-0.00292824	0.00127276	-2.30071	0.0224714	0.000795975	0.00363499	0.218976	0.826986	47.4588	46.2376	1.22118	45.0164	yellow	Meth5
cg00650762	EPHB2	1	22.91	2048	+	36.1	NCBI:RefSeq	36.1	GCTGGATGGCTCATTCTGCTGGCTGCGCGGTGGCGGCGGCTGTGTGTGCG	22910045	+	DRT; ERK; Hek5; EPHT3; Tyro5; MGC87492;	NM_004442.5	GI:55774977	isoform 2 precursor is encoded by transcript variant 2; elk-related tyrosine kinase; developmentally-regulated eph-related tyrosine kinase; eph tyrosine kinase 3; go_component: synapse; go_component: membrane; go_component: integral to membrane; go_function: ATP binding; go_function: protein binding; go_function: receptor activity; go_function: nucleotide binding; go_function: transferase activit…	ephrin receptor EphB2 isoform 2 precursor	90	TRUE	1:22909369-22911162	-6.46757	-6.52905	-6.39191	-0.137137	0.037386	0.10699	0.349434	0.727135	0.841453	-9.48594	-9.64094	-9.33093	-0.310013	0.399482		0.00124069	0.00307261	0.403789	0.686812	-0.0109946	0.00994504	-1.10553	0.270813	3.84164	3.31615	0.525488	2.79066	black	Meth1
cg00650876	YBX1	1	42.9206	4904	+	36.1	NCBI:RefSeq	36.1	GGGCAGATTGACAGTACCACTGGCCAGTGAACAACGCCTAGGGCGGGTCG	42920711	+	YB1; BP-8; CSDB; DBPB; YB-1; CSDA2; NSEP1; NSEP-1; MDR-NF1; MGC104858; MGC110976; MGC117250;	NM_004559.2	GI:34098945	DNA-binding protein B; major histocompatibility complex; class II; Y box-binding protein I; go_component: nucleus; go_component: nucleus; go_component: nucleus; go_function: DNA binding; go_function: RNA binding; go_function: DNA binding; go_function: DNA binding; go_function: double-stranded DNA binding; go_function: single-stranded DNA binding; go_function: transcription factor activity; go_fun…	nuclease sensitive element binding protein 1	66	TRUE	1:42919945-42921770	-6.2387	-6.39543	-6.04581	-0.349626	0.398553	0.10423	3.82379	0.000176007	0.0032745	-8.20702	-8.36821	-8.04583	-0.322377	0.782486		0.00402148	0.00301128	1.33547	0.183286	0.00015306	0.00921071	0.0166176	0.986765	9.9372	8.67119	1.26601	7.40518	black	Meth1
cg00653387	PTN	7	136.679	5764	-	36.1	NCBI:RefSeq	36.1	GAGTATTCTGCTTTTAATAAGCTTCCCAATCAGCTCTCGAGTGCAAAGCG	136679086	-	HARP; HBNF; HBGF8; NEGF1;	NM_002825.5	GI:42476152	heparin affin regulatory protein; heparin-binding growth-associated molecule; heparin binding growth factor 8; neurite growth-promoting factor 1; go_component: extracellular space; go_function: heparin binding; go_function: cytokine activity; go_function: growth factor activity; go_function: protein phosphatase inhibitor activity; go_process: cell proliferation; go_process: nervous system develop…	pleiotrophin	11	TRUE	7:136678915-136679217	-3.77721	-3.82445	-3.71905	-0.105399	0.0954434	0.0457672	2.08541	0.0383138	0.132706	-3.73197	-3.50848	-3.95547	0.446984	0.157987		0.000462837	0.00131218	0.352725	0.724678	0.000738929	0.00413214	0.178825	0.858332	1.25463	0.315984	0.938641	-0.622657	greenyellow	Meth2
cg00654814	MGAT5B	17	72.3767	146664	+	36.1	NCBI:RefSeq	36.1	GATCATTGTTCAAACTTGTTGGTGCGAGCAGCCGCGGGCGAGGCCGGACG	72376393	+	GnT-IX; GnT-VB; FLJ25132; KIAA2008;	NM_144677.2	GI:39812180	isoform 1 is encoded by transcript variant 1; N-acetylglucosaminyltransferase IX; beta(1;6)-N-acetylglucosaminyltransferase V; mannosyl (alpha-1;6-)-glycoprotein beta-1;6-N-acetyl-glucosaminyltransferase; isoenzyme B; go_function: transferase activity; transferring glycosyl groups	beta(1;6)-N-acetylglucosaminyltransferase V isoform 1	270	TRUE	17:72375680-72377919	-3.1856	-3.19566	-3.17322	-0.0224396	0.0260683	0.0495493	0.526108	0.599402	0.752632	-2.3733	-2.51102	-2.23557	-0.275447	0.00776536		0.00240998	0.00143109	1.68402	0.0937859	-0.0063327	0.00444809	-1.42369	0.156745	14.9608	12.0794	2.88132	9.19811	black	Meth1
cg00654816	ZNF509	4	4.34231	166793	+	36.1	NCBI:RefSeq	36.1	CGGTCCAGAGCACATACTTAGGATCAGAATAACTACTGCGTGTGAATCTG	4342879	+	FLJ38559; MGC126279; MGC126280;	NM_145291.2	GI:40255095	zinc finger protein 509 variant; go_component: nucleus; go_function: DNA binding; go_function: protein binding; go_function: zinc ion binding; go_function: metal ion binding; go_function: nucleic acid binding; go_process: transcription; go_process: regulation of transcription; DNA-dependent	zinc finger protein 509	567	FALSE		-4.86949	-4.85591	-4.8862	0.0302977	-0.0653838	0.0823154	-0.794308	0.427967	0.617744	-6.06176	-6.04738	-6.07615	0.0287703	0.428915		0.00422314	0.00237406	1.77887	0.0768272	-0.00333602	0.00748747	-0.445547	0.656608	3.30173	0.335283	2.96645	-2.63117	magenta	Meth7
cg00655307	ESR1	6	152.17	2099	+	36.1	NCBI:RefSeq	36.1	CGGCCAGGGACTGTTGCCTTGCCCTGACATTGGCTTAAACATCACTCCAG	152170379	+	ER; ESR; Era; ESRA; NR3A1; major ORF; DKFZp686N23123;	NM_000125.2	GI:62821793	oestrogen receptor; estrogen receptor 1 (alpha); dJ443C4.1.1 (estrogen receptor 1); steroid hormone receptor; go_component: nucleus; go_component: nucleus; go_component: membrane; go_component: chromatin remodeling complex; go_function: DNA binding; go_function: lipid binding; go_function: steroid binding; go_function: zinc ion binding; go_function: metal ion binding; go_function: receptor activi…	estrogen receptor 1	57	TRUE	6:152170010-152172178	-4.76074	-4.82694	-4.67925	-0.147686	0.147954	0.0533137	2.77516	0.00604602	0.0391196	-4.61521	-4.72677	-4.50365	-0.223119	0.00230116	Yes	0.00214385	0.00154831	1.38464	0.167752	-0.000710346	0.00472846	-0.150228	0.8808	11.2198	9.62402	1.59581	8.02821	black	Meth1
cg00655779	CCT7	2	73.3146	10574	+	36.1	NCBI:RefSeq	36.1	CTCTCAGCCTCCTTTCTGTCATCAGTAAAATGGCCTTAATAGGACCAACG	73314913	+	Ccth; Nip7-1; CCT-ETA; MGC110985; TCP-1-eta;	NM_006429.2	GI:58331183	isoform a is encoded by transcript variant 1; chaperonin containing t-complex polypeptide 1; eta subunit; T-complex protein 1; eta subunit; HIV-1 Nef interacting protein; go_component: cytoplasm; go_function: ATP binding; go_function: nucleotide binding; go_function: unfolded protein binding; go_function: unfolded protein binding; go_process: protein folding; go_process: protein folding; go_proce…	chaperonin containing TCP1; subunit 7 isoform a	337	TRUE	2:73313543-73315653	-5.44412	-5.52667	-5.34252	-0.184152	0.162422	0.0839215	1.93541	0.0543645	0.166093	-5.98618	-6.09434	-5.87802	-0.216321	0.00776536		-0.00323691	0.00242795	-1.33318	0.184035	-0.00817522	0.00770058	-1.06164	0.290216	5.27049	1.12841	4.14209	-3.01368	green	Meth6
cg00657095	PPARD	6	35.4181	5467	+	36.1	NCBI:RefSeq	36.1	CGCCAGGTCCAGTAGAACAAGTCCAGCAAGTGACACAAGAGGGAATTTAA	35418364	+	FAAR; NUC1; NUCI; NR1C2; NUCII; PPARB; MGC3931; PPAR-beta;	NM_006238.2	GI:29171748	isoform 1 is encoded by transcript variant 1; nuclear hormone receptor 1; go_component: nucleus; go_function: zinc ion binding; go_function: metal ion binding; go_function: fatty acid binding; go_function: enzyme activator activity; go_function: retinoid X receptor binding; go_function: sequence-specific DNA binding; go_function: prostacyclin receptor activity; go_function: transcription factor a…	peroxisome proliferative activated receptor; delta isoform 1	263	TRUE	6:35418037-35418812	-2.21503	-2.23185	-2.19433	-0.0375179	0.0174553	0.0394549	0.44241	0.658675	0.795999	-5.55382	-5.71198	-5.39566	-0.316317	0.00881386		0.00156351	0.00114644	1.3638	0.174212	-0.00104864	0.00349959	-0.299646	0.764888	1.52405	1.15489	0.369157	0.785738	yellow	Meth5
cg00657582	CHD8	14	20.9747	57680	-	36.1	NCBI:RefSeq	36.1	CGACAGCTAAAGACATGTATTTTCAGGGGGTAAAGAAGAAACTAGAGAGA	20975242	-	HELSNF1; KIAA1564; DKFZp686N17164;	NM_020920.1	GI:56119127	helicase with SNF2 domain 1; beta-catenin binding protein-like; axis duplication inhibitor; duplin; go_component: nucleus; go_component: chromatin; go_function: ATP binding; go_function: DNA binding; go_function: chromatin binding; go_function: helicase activity; go_function: hydrolase activity; go_function: nucleotide binding; go_function: transcription regulator activity; go_process: chromatin …	chromodomain helicase DNA binding protein 8	496	TRUE	14:20974718-20974923	-4.0762	-4.07801	-4.07396	-0.00404934	-0.0024648	0.043147	-0.0571256	0.954503	0.974953	-5.55607	-5.56877	-5.54337	-0.0254047	0.230075		6.08e-05	0.00126169	0.0482109	0.961598	-0.00192888	0.00395298	-0.487956	0.626339	4.13585	3.44794	0.687908	2.76003	black	Meth1
cg00658007	C1orf36	1	209.733	343035	-	36.1	NCBI:RefSeq	36.1	CGCTGTCACTTGTAGACTGTTCTGCCTAGAAGCCATGTGTGGGCCAGCTT	209732882	-		NM_183059.1	GI:34098969		chromosome 1 open reading frame 36	130	FALSE		-3.77319	-3.91143	-3.60305	-0.308381	0.237522	0.0529113	4.48906	1.2129e-05	0.000445271	-5.05998	-5.07647	-5.04349	-0.0329764	0.438999		0.000714918	0.00154097	0.463939	0.643211	0.00365666	0.00474964	0.769882	0.442658	13.4611	8.0354	5.42571	2.60969	yellow	Meth5
cg00659953	C16orf24	16	0.710732	65990	+	36.1	NCBI:RefSeq	36.1	CGGCTCCCCGGGATGAGACAGCGTCCAGGCGCCAGCACCCCCATGACTCT	711159	+	MGC2494;	NM_023933.1	GI:13027599	synonym: MGC2494	hypothetical protein LOC65990	427	TRUE	16:710573-712450	-6.17264	-6.19091	-6.15015	-0.0407622	0.0417923	0.0799804	0.522532	0.601884	0.754278	-7.1683	-7.26689	-7.0697	-0.197195	0.0822071		0.00369202	0.00230847	1.59934	0.111373	0.00164858	0.00653372	0.25232	0.801161	5.24162	3.67998	1.56164	2.11834	black	Meth1
cg00660989	BTBD5	14	44.5023	54813	-	36.1	NCBI:RefSeq	36.1	CAAATTGGGGAGCGACTTGGCCAAGACAGGTTTCAATCTTACATTTCTCG	44500900	-	FLJ20081;	NM_017658.2	GI:44680140	go_function: protein binding	BTB (POZ) domain containing 5	1366	FALSE		-1.18525	-1.12517	-1.25921	0.134041	-0.139025	0.0880659	-1.57865	0.116013	0.271447	-3.51724	-3.15815	-3.87633	0.718177	0.0053981		0.00291866	0.0025574	1.14126	0.255169	-0.00714481	0.0079641	-0.897127	0.37118	0.453077	0.374846	0.0782307	0.296616	grey	Meth0
cg00661485	FOXI1	5	169.466	2299	+	36.1	NCBI:RefSeq	36.1	CGGGGCACCCGACAAGCGCCTCACTCTCAGCCAGATCTACCAGTACGTGG	169465495	+	HFH3; FKHL10; FREAC6; MGC34197;	NM_012188.3	GI:21618326	isoform a is encoded by transcript variant 1; forkhead-related activator 6; forkhead (Drosophila)-like 10; hepatocyte nuclear factor 3 forkhead homolog 3; HNF-3/fork-head homolog-3; go_component: nucleus; go_function: DNA bending activity; go_function: transcription factor activity; go_process: transcription; go_process: development; go_process: regulation of transcription; DNA-dependent	forkhead box I1 isoform a	455	TRUE	5:169465816-169466196	-4.90381	-4.98976	-4.79802	-0.191737	0.121337	0.0956973	1.26792	0.206315	0.391655	-4.06116	-4.05943	-4.0629	0.00346767	0.650218		0.00146278	0.00279002	0.52429	0.600676	-0.00146388	0.00860429	-0.170134	0.865148	14.7172	11.3523	3.36492	7.98734	black	Meth1
cg00665395	TTLL4	2	219.284	9654	+	36.1	NCBI:RefSeq	36.1	GGAATCTCGGGGGTTCTGGGGCCTGTAGGGGCGGGTCGTCACCTGACTCG	219283887	+	KIAA0173;	NM_014640.2	GI:41281414	go_function: ligase activity; go_function: tubulin-tyrosine ligase activity; go_process: protein modification	tubulin tyrosine ligase-like family; member 4	153	TRUE	2:219283337-219284462	-5.34678	-5.38397	-5.301	-0.0829774	0.0578612	0.0706471	0.819018	0.413761	0.605042	-5.32817	-5.37346	-5.28288	-0.0905891	0.0664622		0.000628357	0.00204735	0.306913	0.759239	0.00195683	0.0062694	0.312123	0.755408	8.80225	1.56675	7.2355	-5.66875	green	Meth6
cg00666746	SYDE1	19	15.0788	85360	+	36.1	NCBI:RefSeq	36.1	CGGTCATTGAAACGAATGACACTACGGCTTGCACCAGGTTGAAGCAGTAC	15079214	+	7h3; FLJ13511;	NM_033025.4	GI:42475969	synonyms: 7h3; FLJ13511	synapse defective 1; Rho GTPase; homolog 1	433	TRUE	19:15078776-15079720	-0.508557	-0.5633	-0.44118	-0.122119	0.104458	0.0481237	2.17061	0.0311503	0.115427	-2.15933	-1.98613	-2.33252	0.34639	0.255445		0.000511156	0.00140308	0.36431	0.716023	0.00234875	0.00452778	0.518743	0.604753	3.52169	1.13803	2.38365	-1.24562	greenyellow	Meth2
cg00668685	SLC39A5	12	54.9108	283375	+	36.1	NCBI:RefSeq	36.1	CGTGGCCTCCGATCCACCTGGACACCTGGAGGCTAAGCCTGGATTCCCCC	54910894	+	ZIP5; LZT-Hs7; MGC34778;	NM_173596.1	GI:27734776	go_component: membrane; go_component: integral to membrane; go_function: zinc ion binding; go_function: metal ion transporter activity; go_process: ion transport; go_process: zinc ion transport; go_process: metal ion transport	solute carrier family 39 (metal ion transporter); member 5	75	FALSE		3.2909	3.30381	3.275	0.0288131	-0.0167847	0.0643403	-0.260874	0.794461	0.887498	1.87005	1.87085	1.86926	0.00158358	0.202469		-0.00219611	0.00187443	-1.17162	0.242788	0.000956513	0.00608367	0.157226	0.875291	100.343	81.6217	18.7214	62.9004	brown	Meth4
cg00669856	SPRY1	4	124.537	10252	+	36.1	NCBI:RefSeq	36.1	CGAGTCTGTAGGGCAACATTTCCAAGTTGGTACACATAAACGAAAGAGGA	124537406	+	hSPRY1;	NM_005841.1	GI:40538725	sprouty; Drosophila; homolog of; 1 (antagonist of FGF signaling); sprouty (Drosophila) homolog 1 (antagonist of FGF signaling); go_component: membrane; go_component: cytoplasm; go_component: lamellipodium; go_process: development; go_process: regulation of signal transduction	sprouty homolog 1; antagonist of FGF signaling	177	TRUE	4:124537223-124537517	-3.89448	-3.90379	-3.88303	-0.0207649	0.0201747	0.0881236	0.228937	0.819155	0.901538	-5.56235	-5.6882	-5.43651	-0.251696	0.244841		-0.00276669	0.00252066	-1.09761	0.273737	-0.00196116	0.00806818	-0.243074	0.808301	46.4159	14.4285	31.9874	-17.559	purple	Meth8
cg00671161	ATP7B	13	51.4844	540	-	36.1	NCBI:RefSeq	36.1	CGCCACGCCGAACACTAGTCTACGCCTCGGCATATTCTATTGGCTGGAAG	51483631	-	PWD; WC1; WND;	NM_000053.2	GI:55743070	isoform a is encoded by transcript variant 1; ATPase; Cu++ transporting; beta polypeptide (Wilson disease); copper-transporting ATPase 2; copper pump 2; Wilson disease-associated protein; ATPase; Cu(2+)- transporting; beta polypeptide; WD protein; go_component: membrane; go_component: Golgi stack; go_component: late endosome; go_component: extracellular space; go_component: integral to plasma mem…	ATPase; Cu++ transporting; beta polypeptide isoform a	737	TRUE	13:51483153-51484760	-6.33236	-6.38555	-6.26688	-0.118673	0.120014	0.0652686	1.83878	0.0674458	0.192096	-8.59144	-8.7351	-8.44779	-0.287305	0.683506		0.00345113	0.00187758	1.83807	0.0675806	0.00363144	0.00520394	0.697825	0.486436	7.21733	5.58419	1.63314	3.95105	black	Meth1
cg00673191	DOPEY2	21	36.4588	9980	+	36.1	NCBI:RefSeq	36.1	AGCCATTTGGGGATACAAATCATTCCCAACCCAGAGCTACAGAAGACACG	36458709	+	C21orf5;	NM_005128.2	GI:45827700	homolog of yeast DOP1; go_component: cellular component unknown; go_function: molecular function unknown; go_process: development	pad-1-like	84	FALSE		0.152142	0.136676	0.171177	-0.0345005	-0.0599903	0.0416573	-1.44009	0.151421	0.32333	0.480182	0.596126	0.364238	0.231888	0.815632		-0.000378792	0.00119677	-0.316512	0.751954	-0.00241379	0.00389854	-0.619153	0.536815	42.6914	40.9109	1.78055	39.1303	yellow	Meth5
cg00674922	SATB1	3	18.4408	6304	-	36.1	NCBI:RefSeq	36.1	TACTTCTGGCTGTCACTTGCAATATTATTCTTCAATAACCCCGAATAACG	18440344	-		NM_002971.2	GI:33356175	DNA-binding protein SATB1; go_component: nucleus; go_component: nucleus; go_function: transcription factor activity; go_function: double-stranded DNA binding; go_process: regulation of transcription; DNA-dependent; go_process: establishment and/or maintenance of chromatin architecture	special AT-rich sequence binding protein 1	432	TRUE	3:18440623-18442792	-5.95659	-5.89783	-6.0289	0.131071	-0.148846	0.092862	-1.60288	0.110556	0.263165	-5.83156	-5.98263	-5.68048	-0.302147	0.0482138		-0.000717538	0.00271072	-0.264704	0.791519	-0.00430915	0.00789533	-0.545785	0.586076	0.657827	0.482559	0.175269	0.30729	black	Meth1
cg00676660	ADAMTS9	3	64.6476	56999	-	36.1	NCBI:RefSeq	36.1	GCTTCTCTCCGCAGTGAAATTATTAGAGACCCTGAGCGAATACGAAATCG	64648405	-	KIAA1312;	NM_182920.1	GI:33624895	a disintegrin-like and metalloprotease (reprolysin type) with thrombospondin type 1 motif; 9; go_component: extracellular matrix (sensu Metazoa); go_function: zinc ion binding; go_function: metal ion binding; go_function: metalloendopeptidase activity; go_process: development; go_process: glycoprotein catabolism	ADAM metallopeptidase with thrombospondin type 1 motif; 9 preproprotein	756	TRUE	3:64645968-64647730	-5.18921	-5.18383	-5.19584	0.0120166	-0.00931946	0.0823163	-0.113215	0.909975	0.952041	-7.10114	-6.90682	-7.29545	0.388628	0.219157		0.000820503	0.00239061	0.343219	0.731805	-0.000882187	0.00699876	-0.126049	0.899873	18.9503	14.7099	4.24044	10.4694	black	Meth1
cg00677811	CCM2	7	45.0068	83605	+	36.1	NCBI:RefSeq	36.1	CCCTTGCTTTTACTGGATATCCAAAAACGAAGTCCAGTGAGCAGCAAACG	45006312	+	C7orf22; MGC4067; MGC4607; PP10187; MGC74868;	NM_031443.3	GI:71067339	isoform 2 is encoded by transcript variant 2	cerebral cavernous malformation 2 isoform 2	534	TRUE	7:45005012-45006915	-4.632	-4.6013	-4.66978	0.0684821	-0.0465654	0.0626103	-0.743734	0.457919	0.643436	-6.86498	-7.01327	-6.71668	-0.29659	0.096185		0.00240153	0.00181763	1.32124	0.187977	0.00670187	0.00553527	1.21076	0.228014	13.7364	2.39024	11.3462	-8.95596	greenyellow	Meth2
cg00679738	FAM89A	1	229.242	375061	-	36.1	NCBI:RefSeq	36.1	TGTTCCAATCTGCTGTCTACACTGGCGGCGGACAAAAGTTGTCCTCTTCG	229242608	-	C1orf153; MGC15887; RP11-423F24.2;	NM_198552.1	GI:38348389	synonyms: C1orf153; MGC15887; RP11-423F24.2	hypothetical protein LOC375061	739	TRUE	1:229241541-229243791	-5.58565	-5.61061	-5.55492	-0.0556927	0.053668	0.0610456	0.879146	0.380388	0.575316	-4.7683	-5.19143	-4.34516	-0.84627	1.08358e-12		0.00012503	0.00178002	0.070241	0.944074	-0.00357661	0.00569808	-0.627686	0.531225	6.34425	3.01249	3.33177	-0.319282	blue	Meth3
cg00682653	VTI1B	14	67.2112	10490	-	36.1	NCBI:RefSeq	36.1	GATTGCTGGAGCGCCGGCGCGAAAGCCTGACGAGAAGTCGGGAGACTGCG	67211301	-	VTI1; VTI2; VTI1L;	NM_006370.1	GI:5454165	vesicle-associated soluble NSF attachment protein receptor; v-SNARE; go_component: integral to membrane; go_process: membrane fusion; go_process: cell proliferation; go_process: vesicle-mediated transport; go_process: intracellular protein transport; go_process: vesicle docking during exocytosis	vesicle transport through interaction with t-SNAREs 1B	106	TRUE	14:67210647-67211900	-5.69685	-5.79482	-5.57627	-0.218554	0.251148	0.109292	2.29796	0.0226085	0.0934233	-6.56627	-6.68392	-6.44862	-0.235299	0.0889751		0.00392386	0.00316976	1.2379	0.217248	-0.0184312	0.00992067	-1.85786	0.0652751	7.19167	6.35698	0.834683	5.5223	black	Meth1
cg00685836	PPFIA2	12	80.6774	8499	-	36.1	NCBI:RefSeq	36.1	CTGCTGCAGTGGTTTCCACCGGCCCTTAAATAAATTCTGAAGTAATCACG	80677240	-		NM_003625.2	GI:29171754	liprin-alpha 2; go_component: cytoplasm; go_process: cell-matrix adhesion	PTPRF interacting protein alpha 2	147	TRUE	12:80676263-80677619	-5.5237	-5.55698	-5.48273	-0.0742515	0.0814023	0.0616513	1.32037	0.188237	0.370589	-4.00645	-4.06468	-3.94823	-0.116447	0.428915		0.00142834	0.00179469	0.795869	0.427081	-0.00472767	0.00567951	-0.832409	0.406586	2.8056	1.8771	0.928494	0.948609	black	Meth1
cg00686022	C12orf40	12	38.3063	283461	+	36.1	NCBI:RefSeq	36.1	TTTTGACACTGAGGTCCCTGTGTCTAGAGCTCAGACATCTCAGCTCTGCG	38306252	+	FLJ40126;	NM_173599.1	GI:27734764	isoform 2 is encoded by transcript variant 2; go_function: catalytic activity	hypothetical protein LOC283461 isoform 2	93	TRUE	12:38306053-38306365	2.89241	2.87731	2.911	-0.0336822	0.059226	0.0460699	1.28557	0.200095	0.384311	3.17124	3.22164	3.12084	0.100798	0.044755		-0.000314903	0.0013408	-0.234863	0.814563	0.000428422	0.00426534	0.100443	0.920135	141.167	117.107	24.0596	93.0478	brown	Meth4
cg00686623	CAPN1	11	64.7056	823	+	36.1	NCBI:RefSeq	36.1	CGGCCGTCCGGCCCTGCAACTCGAGCTGCTGCCCCTGGTTAAAAATACCC	64705919	+	CANP; muCL; CANPL1; muCANP;	NM_005186.2	GI:12408655	calcium-activated neutral proteinase; calpain; large polypeptide L1; cell proliferation-inducing protein 30; go_component: intracellular; go_function: calpain activity; go_function: calcium ion binding; go_process: proteolysis; go_process: positive regulation of cell proliferation	calpain 1; large subunit	305	TRUE	11:64705112-64705909	-5.20559	-5.21651	-5.19215	-0.0243588	-0.00828802	0.0567898	-0.145942	0.884116	0.938092	-4.97218	-5.01503	-4.92933	-0.0856995	0.0320109		-8.62e-05	0.00163819	-0.0525912	0.958112	-0.00824441	0.00505754	-1.63012	0.105307	11.242	6.76869	4.47328	2.29541	black	Meth1
cg00687686	NDRG4	16	57.0547	65009	+	36.1	NCBI:RefSeq	36.1	CTGCAGGTCTAAGGTTCCCCTTGGGAGTCTAAACAAAGACTACGGCAGCG	57055118	+	SMAP-8; KIAA1180; MGC19632;	NM_022910.1	GI:13430863	smooth muscle-associated protein 8; go_component: cytoplasm; go_process: cell growth; go_process: cell differentiation; go_process: response to stress; go_process: cell differentiation; go_process: cell differentiation	NDRG family member 4	381	TRUE	16:57054464-57056258	-5.28516	-5.31412	-5.24951	-0.0646127	0.02728	0.0888731	0.306955	0.7592	0.863661	-5.52088	-5.67945	-5.3623	-0.317157	0.00232316		0.00171983	0.00258252	0.665951	0.506234	-0.0075889	0.00830505	-0.913769	0.362398	6.48825	2.57136	3.91689	-1.34553	blue	Meth3
cg00688421	RAP1GDS1	4	99.4009	5910	+	36.1	NCBI:RefSeq	36.1	GTTTCTAAGCTGGCCACAGCTAGAGCAGCCTTAAGTGTCCCAATGACACG	99401643	+	GDS1; MGC118859; MGC118861;	NM_021159.3	GI:34147567	go_component: cytoskeleton; go_function: binding; go_function: GTPase activator activity; go_process: biological process unknown	RAP1; GTP-GDP dissociation stimulator 1	700	TRUE	4:99400488-99402531	-4.48897	-4.38237	-4.62016	0.237787	-0.262919	0.104365	-2.51922	0.0125522	0.0635008	-4.43291	-4.57948	-4.28634	-0.293142	0.0012566		-0.00425623	0.00303124	-1.40412	0.161881	-0.0162517	0.00971785	-1.67235	0.096672	33.1339	26.539	6.59486	19.9442	blue	Meth3
cg00689010	NCSTN	1	158.579	23385	+	36.1	NCBI:RefSeq	36.1	CGCCTGGTGTAGACTCAGTAGCTCAAAAACTGGAGGTTGTTATCAATGTG	158579687	+	APH2; KIAA0253; RP11-517F10.1;	NM_015331.2	GI:62548867	ATAG1874; anterior pharynx-defective 2; go_component: membrane; go_component: Golgi apparatus; go_component: endoplasmic reticulum; go_component: integral to plasma membrane; go_function: protein binding; go_process: protein processing; go_process: Notch receptor processing; go_process: amyloid precursor protein catabolism; go_process: positive regulation of enzyme activity; go_process: membrane …	nicastrin precursor	1170	FALSE		2.74709	2.78587	2.69936	0.0865195	-0.07911	0.0477443	-1.65695	0.0991126	0.245783	0.848687	0.800152	0.897222	-0.0970691	0.356188		0.000144628	0.0013902	0.104034	0.91725	0.00296873	0.00449173	0.660932	0.509734	57.998	13.8218	44.1762	-30.3544	green	Meth6
cg00689014	GAST	17	37.1227	2520	+	36.1	NCBI:RefSeq	36.1	CGTGGCTAGTGGCTACCATATTGAACAGTGCAGATGAAGACCATTTCCTG	37122139	+	GAS;	NM_000805.3	GI:68215467	go_component: soluble fraction; go_component: extracellular region; go_function: hormone activity; go_process: signal transduction; go_process: smooth muscle contraction	gastrin preproprotein	525	FALSE		1.47344	1.47958	1.46588	0.0137009	0.00338778	0.045588	0.0743131	0.940836	0.968681	-0.962538	-0.815571	-1.10951	0.293935	0.00026313		-0.00124786	0.00133085	-0.937645	0.349593	-0.00416374	0.00440195	-0.945887	0.345825	14.3	4.71751	9.58244	-4.86493	greenyellow	Meth2
cg00689340	RTKN	2	74.5222	6242	-	36.1	NCBI:RefSeq	36.1	CGGTCTGCATTTTCATCGGATCCATGCTGCCCATTCCGCGGCCTGGTTAG	74522568	-		NM_033046.2	GI:62739177	isoform b is encoded by transcript variant 2; go_component: intracellular; go_function: protein binding; go_function: protein binding; go_process: signal transduction; go_process: signal transduction	rhotekin isoform b	388	TRUE	2:74521537-74523151	0.698434	0.629116	0.783749	-0.154632	0.185872	0.0598917	3.10347	0.00219246	0.0195302	0.201957	-0.0539375	0.457852	-0.511789	0.0117669	Yes	0.00219103	0.00173394	1.26361	0.207885	0.00948819	0.00534265	1.77593	0.0779006	2.89668	1.04503	1.85165	-0.806624	green	Meth6
cg00690280	WFDC10B	20	43.7661	280664	-	36.1	NCBI:RefSeq	36.1	CGTTCTGCACTGATTCATTGTGTGGTCTTGAGCAAGTTGTAGAGCTTCTC	43767072	-	WAP12;	NM_172006.2	GI:31563539	isoform a precursor is encoded by transcript variant 1; protease inhibitor WAP12	WAP four-disulfide core domain 10B isoform a precursor	925	FALSE		1.59745	1.55229	1.65304	-0.100744	0.0996334	0.06215	1.60311	0.110504	0.263192	-2.74618	-2.22795	-3.26441	1.03646	6.25279e-10		-0.00179662	0.00180225	-0.996878	0.320065	-0.0029458	0.00563528	-0.522742	0.601974	111.794	50.1563	61.6378	-11.4815	greenyellow	Meth2
cg00691625	NR5A1	9	126.31	2516	-	36.1	NCBI:RefSeq	36.1	TGACTCTGCAGGCCTCTCGCCTTCTTTGTTGGTGTTTCTCTTCATTTACG	126309520	-	ELP; SF1; FTZ1; SF-1; AD4BP; FTZF1;	NM_004959.3	GI:24432033	fushi tarazu factor (Drosophila) homolog 1; nuclear receptor AdBP4; steroidogenic factor 1; go_component: nucleus; go_component: nucleus; go_function: steroid binding; go_function: zinc ion binding; go_function: metal ion binding; go_function: receptor activity; go_function: transcription factor activity; go_function: steroid hormone receptor activity; go_function: transcription coactivator activ…	nuclear receptor subfamily 5; group A; member 1	108	TRUE	9:126309430-126309676	2.53181	2.54223	2.51897	0.0232616	-0.0194077	0.071351	-0.272003	0.785903	0.881141	0.473935	0.680627	0.267244	0.413383	0.00688909		-0.0017622	0.00207961	-0.847371	0.397833	0.0103393	0.00663985	1.55716	0.121673	149.457	111.89	37.5666	74.3237	brown	Meth4
cg00692549	TARDBP	1	10.995	23435	+	36.1	NCBI:RefSeq	36.1	TGGCTGTATAGGAGCTGACCTCCCCCCACGTAACGTAGCAGATGGTTTCG	10995266	+	TDP-43;	NM_007375.3	GI:42741653	TAR DNA-binding protein-43; go_component: nucleus; go_function: RNA binding; go_function: nucleotide binding; go_function: protein binding; go_function: nucleic acid binding; go_function: microtubule binding; go_function: transcription factor activity; go_function: transcription factor activity; go_process: mitosis; go_process: transcription; go_process: nuclear mRNA splicing; via spliceosome; go…	TAR DNA binding protein	224	TRUE	1:10994361-10995982	-3.22278	-3.22916	-3.21492	-0.0142391	0.013611	0.0637979	0.213345	0.831277	0.908424	-5.54854	-5.89861	-5.19848	-0.700131	0.00280578		0.00288247	0.00184726	1.5604	0.120295	0.00336841	0.00569658	0.591304	0.555264	11.9888	9.21394	2.77482	6.43913	black	Meth1
cg00693307	UPK2	11	118.331	7379	+	36.1	NCBI:RefSeq	36.1	CTGGCCAATATGGCGAAACACCATCTCTACCAAAAATACAAAAACTAACG	118332236	+		NM_006760.1	GI:5803214	uroplakin II; go_component: endoplasmic reticulum; go_component: integral to plasma membrane; go_component: integral to endoplasmic reticulum membrane; go_process: development; go_process: membrane organization and biogenesis	uroplakin 2	1207	TRUE	11:118330987-118331213	2.76789	2.75886	2.779	-0.0201398	0.0282991	0.0680546	0.415829	0.677985	0.810583	1.61879	1.60379	1.6338	-0.03001	0.0717089		0.000568932	0.00196825	0.289055	0.772848	0.000339257	0.00612704	0.0553704	0.955922	21.8239	4.43683	17.387	-12.9502	green	Meth6
cg00695416	CBR1	21	36.3643	873	+	36.1	NCBI:RefSeq	36.1	CCATGTAGCGCTGGTGACTGGAGGCAACAAGGGCATCGGCTTGGCCATCG	36364155	+	CBR; hCBR1;	NM_001757.2	GI:55925646	carbonyl reductase (NADPH) 1; prostaglandin-E(2) 9-reductase; prostaglandin 9-ketoreductase; go_component: cytosol; go_function: oxidoreductase activity; go_function: prostaglandin-E2 9-reductase activity; go_function: carbonyl reductase (NADPH) activity; go_function: 15-hydroxyprostaglandin dehydrogenase (NADP+) activity; go_process: metabolism	carbonyl reductase 1	191	TRUE	21:36363944-36364738	-4.73062	-4.58866	-4.90533	0.316674	-0.267267	0.157835	-1.69333	0.0919646	0.234465	-4.22409	-3.97742	-4.47076	0.493342	0.397883		0.00169308	0.00460959	0.367296	0.713798	-0.00894801	0.0137655	-0.650033	0.516728	0.324281	0.00298448	0.321297	-0.318313	grey	Meth0
cg00696900	MAT2A	2	85.6205	4144	+	36.1	NCBI:RefSeq	36.1	TCCAGTGTGTAGTCAAGACCTAACCACTGAGGCAGTGGAGCCAGACGACG	85619799	+	MATA2; MATII; SAMS2;	NM_005911.4	GI:46852159	go_function: ATP binding; go_function: nucleotide binding; go_function: transferase activity; go_function: magnesium ion binding; go_function: potassium ion binding; go_function: methionine adenosyltransferase activity; go_process: one-carbon compound metabolism	methionine adenosyltransferase II; alpha	743	TRUE	2:85618673-85620635	-5.48248	-5.54032	-5.41128	-0.129049	0.123743	0.0931189	1.32887	0.185419	0.366971	-6.64906	-6.67146	-6.62666	-0.0448013	0.187683		0.00271901	0.00270849	1.00388	0.316685	0.00681987	0.008423	0.809672	0.419493	13.7048	12.0372	1.6676	10.3696	black	Meth1
cg00698688	SULT2B1	19	53.7472	6820	+	36.1	NCBI:RefSeq	36.1	CGCTGTCGCTGCGCACACCTGGCCTCTGTGCCGCCTGCTCCCTGCTCGTC	53747241	+	HSST2;	NM_177973.1	GI:31563385	isoform b is encoded by transcript variant 2; go_component: cytoplasm; go_function: transferase activity; go_function: alcohol sulfotransferase activity; go_function: steroid sulfotransferase activity; go_function: steroid sulfotransferase activity; go_process: lipid metabolism; go_process: steroid metabolism; go_process: steroid metabolism	sulfotransferase family; cytosolic; 2B; member 1 isoform b	3	FALSE		2.46247	2.45268	2.47453	-0.021842	0.015607	0.0501502	0.311205	0.755972	0.86175	1.83927	1.90545	1.77309	0.132367	0.842392		-0.00114728	0.00146558	-0.782818	0.434689	0.000858773	0.00428067	0.200616	0.841288	4.74928	1.14554	3.60374	-2.4582	green	Meth6
cg00702231	PLAGL1	6	144.371	5325	-	36.1	NCBI:RefSeq	36.1	CGGCATCTGCCATTTGTCATTCAGCCCGTCGGTACCGCCCCGAGCCTTGA	144371246	-	ZAC; LOT1; ZAC1; MGC126275; MGC126276; DKFZp781P1017;	NM_006718.2	GI:27894292	isoform 2 is encoded by transcript variant 2; PLAG-like 1; pleomorphic adenoma gene-like 1; ZAC tumor supressor; pleiomorphic adenoma gene-like 1; isoform 2; go_component: nucleus; go_function: DNA binding; go_function: zinc ion binding; go_function: metal ion binding; go_function: nucleic acid binding; go_process: transcription; go_process: cell cycle arrest; go_process: induction of apoptosis; …	pleiomorphic adenoma gene-like 1 isoform 2	80	TRUE	6:144370510-144371695	2.15108	2.16706	2.1314	0.0356573	-0.0292211	0.054595	-0.535234	0.593089	0.748768	1.05497	1.06511	1.04483	0.0202776	0.122023		0.00171781	0.00157399	1.09137	0.276463	0.00950157	0.0050045	1.89861	0.0596596	8.00326	1.7571	6.24616	-4.48905	cyan	Meth9
cg00704310	KCTD15	19	38.9799	79047	+	36.1	NCBI:RefSeq	36.1	CAAAGGCCTGGTGCAAGAGTGGGGTTGCCCACGTGGGCTGGTCCTGGCCG	38979607	+	MGC2628; MGC25497;	NM_024076.1	GI:13129063	go_component: membrane; go_component: voltage-gated potassium channel complex; go_function: protein binding; go_function: voltage-gated potassium channel activity; go_process: potassium ion transport	potassium channel tetramerisation domain containing 15	336	TRUE	19:38977945-38981522	-4.39305	-4.44958	-4.32347	-0.12611	0.120961	0.0659507	1.83412	0.0681376	0.193211	-5.04231	-5.11401	-4.97061	-0.143399	0.0868464		0.00154638	0.00192608	0.802865	0.423035	-0.00281665	0.00606795	-0.464185	0.643231	4.88306	4.28768	0.595379	3.69231	black	Meth1
cg00704909	COPB	11	14.4779	1315	-	36.1	NCBI:RefSeq	36.1	GGCTTGTGGCCCACTACCAGGCTCCGAGGGGCAGTGGTTTGGTGCAGCCG	14477974	-	DKFZp761K102;	NM_016451.3	GI:34222324	beta coat protein; go_component: membrane; go_component: Golgi stack; go_component: cytosol; go_component: COPI vesicle coat; go_component: Golgi membrane; go_component: Golgi-associated vesicle; go_function: binding; go_function: protein binding; go_function: protein binding; go_process: protein targeting; go_process: protein transport; go_process: intra-Golgi vesicle-mediated transport; go_proc…	coatomer protein complex; subunit beta	79	TRUE	11:14477316-14478187	-5.52795	-5.5565	-5.49282	-0.0636742	0.0517551	0.0642939	0.804977	0.421799	0.612145	-5.80381	-5.85493	-5.75268	-0.102252	0.579858		-0.000866519	0.00185526	-0.46706	0.640981	-0.00818224	0.0058223	-1.40533	0.162123	7.15806	3.56556	3.5925	-0.0269414	black	Meth1
cg00705255	LILRA3	19	59.4964	11026	-	36.1	NCBI:RefSeq	36.1	TTCAGCCCATCCATCAGTTCAGCGTTGTGGGGTCCTTACCATGGCAGTCG	59496050	-	e3; HM31; HM43; ILT6; LIR4; CD85E; LIR-4;	NM_006865.2	GI:31543055	leukocyte immunoglobulin-like receptor 4; leukocyte immunoglobulin-like receptor A3; leucocyte immunoglobulin-like receptor; go_component: plasma membrane; go_function: antigen binding; go_function: receptor activity; go_process: immune response; go_process: signal transduction	leukocyte immunoglobulin-like receptor; subfamily A (without TM domain); member 3	375	FALSE		-0.104003	0.00769722	-0.241481	0.249178	-0.23374	0.0670931	-3.48382	0.000608443	0.00806363	-2.61064	-2.60077	-2.62051	0.0197366	0.903224		0.00184527	0.00195633	0.943232	0.346736	0.00059028	0.00647673	0.0911387	0.927512	1.04964	0.330383	0.719255	-0.388871	green	Meth6
cg00706536	ATP6V0A1	17	37.8634	535	+	36.1	NCBI:RefSeq	36.1	CGGCTAGCTTTAGATCCTGTAGTAGAGTCTTTAACGGGGTCTCATTTGCA	37864388	+	a1; Stv1; VPP1; Vph1; ATP6N1; ATP6N1A; DKFZp781J1951;	NM_005177.2	GI:19913417	ATPase; H+ transporting; lysosomal (vacuolar proton pump) non-catalytic accessory protein 1A (110/116kD); ATPase; H+ transporting; lysosomal non-catalytic accessory protein 1 (110/116kD); vacuolar proton pump; subunit 1; clathrin-coated vesicle/synaptic vesicle proton pump 116 kDa subunit; vacuolar proton translocating ATPase 116 kDa subunit A isoform 1; H(+)-transporting two-sector ATPase; 116 k…	ATPase; H+ transporting; lysosomal V0 subunit a isoform 1	1036	FALSE		0.145584	0.109189	0.190378	-0.0811888	0.00405869	0.0487486	0.0832575	0.933731	0.964887	-5.38178	-5.25611	-5.50745	0.251336	0.946397		0.000456609	0.00142722	0.319929	0.749366	-0.00262573	0.00436752	-0.601195	0.548676	1.03203	0.723076	0.308952	0.414125	yellow	Meth5
cg00707317	NMNAT2	1	181.654	23057	-	36.1	NCBI:RefSeq	36.1	CGCTTGCAGCTCCGGCTAGATCCGAGGCTGCTTTTGTATTGCTCTGCTCT	181654360	-	PNAT2; PNAT-2; C1orf15; MGC2756; KIAA0479;	NM_015039.2	GI:25141321	isoform 1 is encoded by transcript variant 1; pyridine nucleotide adenylyltransferase 2; go_function: transferase activity; go_function: nicotinamide-nucleotide adenylyltransferase activity; go_process: biosynthesis; go_process: NAD biosynthesis	nicotinamide mononucleotide adenylyltransferase 2 isoform 1	173	TRUE	1:181652477-181654409	-5.05936	-5.08818	-5.02389	-0.064287	0.048985	0.0828469	0.591271	0.555013	0.720667	-4.05425	-4.26062	-3.84789	-0.412728	0.327149		0.00195834	0.00240895	0.812942	0.417248	0.000510471	0.00749293	0.068127	0.945781	8.97875	8.04597	0.932778	7.11319	black	Meth1
cg00708598	LECT1	13	52.2119	11061	-	36.1	NCBI:RefSeq	36.1	CGGGACAGATCCCAGGGTGCCCAGGGAGTCTCCAAGTGCCTCACTCCTCC	52211948	-	CHM1; CHM-I; BRICD3;	NM_007015.2	GI:59806341	isoform 1 precursor is encoded by transcript variant 1; chondromodulin I precursor; BRICHOS domain containing 3; go_component: basement membrane; go_component: extracellular space; go_component: integral to membrane; go_process: cell differentiation; go_process: cartilage development; go_process: proteoglycan metabolism	leukocyte cell derived chemotaxin 1 isoform 1 precursor	52	TRUE	13:52210712-52212131	-2.60744	-2.60067	-2.61578	0.0151111	-0.027241	0.0381318	-0.714391	0.475827	0.658357	-1.32518	-1.32799	-1.32238	-0.0056067	0.747562		-0.000158795	0.00111315	-0.142655	0.886711	-0.00228476	0.00361053	-0.632804	0.527887	1.19399	0.203295	0.990697	-0.787403	brown	Meth4
cg00708642	EIF5	14	102.87	1983	+	36.1	NCBI:RefSeq	36.1	GACGAGCGAGCTGTGGCAGGCCTCCAGCCAATGGGCAGTGAGGCCTGACG	102870246	+	EIF-5A;	NM_001969.3	GI:37537714	go_component: cytosol; go_function: GTP binding; go_function: nucleotide binding; go_function: GTPase activity; go_function: protein binding; go_function: translation initiation factor activity; go_process: protein biosynthesis; go_process: regulation of translational initiation	eukaryotic translation initiation factor 5	25	TRUE	14:102869084-102871607	-4.5247	-4.46819	-4.59425	0.126065	-0.137518	0.0880635	-1.56158	0.119983	0.27746	-5.09894	-5.12786	-5.07003	-0.0578339	0.976035		0.00317739	0.00256258	1.23991	0.216505	-0.0114861	0.00805109	-1.42665	0.15589	3.75757	2.65565	1.10193	1.55372	blue	Meth3
cg00711916	CNNM4	2	96.79	26504	+	36.1	NCBI:RefSeq	36.1	CCCTCAGGTTTCCTTTTTCTTTTTCTACATCAGGAAAAGCACTTTTCTCG	96790607	+	ACDP4; KIAA1592;	NM_020184.2	GI:41350205	ancient conserved domain protein 4	cyclin M4	606	TRUE	2:96789956-96791316	-4.19615	-4.18811	-4.20604	0.0179242	-0.0242108	0.0456414	-0.530457	0.59639	0.750957	-4.05034	-4.2573	-3.84337	-0.413934	2.66949e-07		-0.000587695	0.00132911	-0.442171	0.658858	-0.00124367	0.00429627	-0.289477	0.772641	14.336	3.17228	11.1637	-7.9914	green	Meth6
cg00717862	DNAJB11	3	187.771	51726	+	36.1	NCBI:RefSeq	36.1	CTGCTATACCTCATCGGGGCGGTGATTGCCGGGTGAGGAACAGACACTCG	187771161	+	EDJ; ERj3; HEDJ; hDj9; ABBP2; ERdj3; ABBP-2; UNQ537; PRO1080;	NM_016306.4	GI:51317390	ER-associated DNAJ protein 3; ER-associated Hsp40 co-chaperone; PWP1-interacting protein 4; go_component: endoplasmic reticulum; go_function: unfolded protein binding; go_function: heat shock protein binding; go_process: protein folding	DnaJ (Hsp40) homolog; subfamily B; member 11 precursor	304	TRUE	3:187770544-187771520	-5.23372	-5.31268	-5.13654	-0.176138	0.138881	0.0888608	1.56291	0.119671	0.276831	-5.41178	-5.34922	-5.47433	0.125112	0.520691		-0.00243446	0.00256601	-0.948735	0.343936	-0.00365602	0.00810293	-0.451197	0.652541	19.9613	15.9941	3.96721	12.0269	black	Meth1
cg00718440	CDKN2A	9	21.9853	1029	-	36.1	NCBI:RefSeq	36.1	CTTTGTGTCTAGCCCATTTTTATTTTCGGTTTTAACCTTCACGACAGCCG	21984490	-	ARF; MLM; p14; p16; p19; CMM2; INK4; MTS1; TP16; CDK4I; CDKN2; INK4a; p14ARF; p16INK4; p16INK4a;	NM_058195.2	GI:47132605	isoform 4 is encoded by transcript variant 4; multiple tumor suppressor 1; cyclin-dependent kinase inhibitor p16; cell cycle negative regulator beta; CDK4 inhibitor p16-INK4; cyclin-dependent kinase inhibitor 2A; p14ARF; go_component: nucleus; go_component: nucleus; go_function: DNA binding; go_function: protein binding; go_function: protein binding; go_function: cyclin-dependent protein kinase i…	cyclin-dependent kinase inhibitor 2A isoform 4	822	TRUE	9:21983444-21986348	-4.45927	-4.35821	-4.58365	0.225436	-0.213318	0.152749	-1.39652	0.16412	0.340355	-4.70127	-4.76716	-4.63538	-0.131777	0.642001		-0.00222438	0.00444063	-0.500915	0.616999	-0.0189778	0.0144055	-1.3174	0.189843	21.1717	18.3575	2.81421	15.5433	blue	Meth3
cg00718748	ZNF624	17	16.4976	57547	-	36.1	NCBI:RefSeq	36.1	GGAGGGGGTTCCCGGGTTTGGACCCGGACTAGGAGGCCGCATAGGGCACG	16497883	-	KIAA1349; MGC119602; MGC119603; MGC119605;	NM_020787.1	GI:47271359	go_component: nucleus; go_function: zinc ion binding; go_function: nucleic acid binding; go_process: regulation of transcription; DNA-dependent	zinc finger protein 624	287	TRUE	17:16497285-16498105	-5.45114	-5.53723	-5.34518	-0.192048	0.152244	0.0593399	2.56563	0.0110384	0.0580978	-5.49341	-5.46793	-5.5189	0.0509711	0.962349		-0.0012335	0.00172999	-0.713006	0.476699	-0.00576646	0.00529713	-1.0886	0.278186	11.2831	4.05826	7.22487	-3.16661	blue	Meth3
cg00720072	2014-03-05	10	94.0411	54708	+	36.1	NCBI:RefSeq	36.1	CGGCCTACTCCGCCGCCTCTCAGTGCTATTGTCCCTGGGCCTGGCCTTGA	94040900	+	RNF153; MARCH-V; FLJ20445;	NM_017824.4	GI:58532582	membrane-associated RING-CH protein V; go_function: protein binding; go_function: zinc ion binding; go_function: metal ion binding; go_process: ubiquitin cycle	ring finger protein 153	239	TRUE	10:94040342-94042025	-5.03337	-4.97353	-5.10702	0.133486	-0.159554	0.0647296	-2.46493	0.0145555	0.0699908	-5.42624	-5.52183	-5.33065	-0.191178	0.00360266		0.00159087	0.0018487	0.860534	0.390557	-0.0180763	0.00558951	-3.23397	0.0015207	10.3142	4.84166	5.47256	-0.630895	magenta	Meth7
cg00720137	DYNLRB2	16	79.1325	83657	+	36.1	NCBI:RefSeq	36.1	CGCCGACCGTCAAGGACCTTCGCACCCAGCTTCTGGGGCCCACCCAGGCA	79132355	+	DNCL2B; DNLC2B; MGC62033;	NM_130897.1	GI:18702322	dynein light chain 2B; bithoraxoid-like protein; roadblock/LC7-like; go_component: microtubule; go_component: cytoplasmic dynein complex; go_function: protein binding; go_function: microtubule motor activity; go_process: microtubule-based movement	dynein; cytoplasmic; light polypeptide 2B	164	TRUE	16:79132091-79132881	-6.00481	-6.07501	-5.91841	-0.156605	0.189702	0.101296	1.87274	0.062578	0.182497	-8.15557	-8.16371	-8.14744	-0.0162673	0.47358		0.005353	0.0028357	1.88772	0.060557	0.00691458	0.00884898	0.781398	0.435879	8.66164	7.673	0.988631	6.68437	black	Meth1
cg00720723	NOP5/NOP58	2	202.839	51602	+	36.1	NCBI:RefSeq	36.1	CGCCGCACGGCCTGCCAGAAGCTGTAGAGTCAGTTCAAAAACACCGACTA	202838760	+	HSPC120;	NM_015934.3	GI:34222329	go_component: nucleolus; go_function: snoRNP binding; go_function: unfolded protein binding; go_process: cell growth; go_process: rRNA processing; go_process: snRNP protein import into nucleus	nucleolar protein NOP5/NOP58	130	TRUE	2:202838121-202839602	-5.48853	-5.52241	-5.44683	-0.0755832	0.0427897	0.1125	0.380352	0.704092	0.827292	-8.50356	-8.42669	-8.58044	0.153749	0.498652		0.00302318	0.00324672	0.931151	0.352933	0.00116654	0.00970063	0.120254	0.904453	47.3633	38.6882	8.67508	30.0132	black	Meth1
cg00722300	RLN3	19	13.9996	117579	+	36.1	NCBI:RefSeq	36.1	CGCCCAGTGCAGTATGTGCTACGAGGCCAGGCACACTACTGTAAGCATTT	14000017	+	H3; RXN3; ZINS4; insl7;	NM_080864.2	GI:56699421	insulin-like 7; relaxin 3 (H3); go_component: extracellular region; go_function: hormone activity; go_process: physiological process	relaxin 3 preproprotein	378	FALSE		1.97187	1.96852	1.976	-0.00748034	0.00622102	0.0749898	0.0829581	0.933969	0.965035	0.995004	1.08546	0.904544	0.18092	0.282696		-0.000859073	0.00213642	-0.40211	0.688046	0.000177647	0.00674149	0.0263513	0.979014	83.1422	54.5775	28.5647	26.0128	greenyellow	Meth2
cg00724662	NXF1	11	62.3298	10482	-	36.1	NCBI:RefSeq	36.1	TGACGCTGCCCTGGCAGCTTCAGAGTTAGTGCTAGAGCACAGTGCTGCCG	62329529	-	TAP; MEX67; DKFZp667O0311;	NM_006362.3	GI:34335249	nuclear RNA export factor 1 (Mex67; yeast; homolog); tip associating protein; go_component: nucleus; go_function: RNA binding; go_function: nucleotide binding; go_function: protein binding; go_function: protein transporter activity; go_process: transport; go_process: mRNA processing; go_process: mRNA export from nucleus; go_process: protein import into nucleus	nuclear RNA export factor 1	240	TRUE	11:62328965-62329996	-4.3196	-4.3193	-4.31998	0.000675268	0.0090473	0.0438055	0.206533	0.836587	0.911228	-4.06123	-4.1602	-3.96226	-0.197935	9.47123e-05		-0.00125136	0.00127637	-0.980406	0.328107	-0.0056558	0.00397848	-1.4216	0.157351	6.3193	1.54335	4.77595	-3.23259	green	Meth6
cg00725143	NPEPPS	17	42.9632	9520	+	36.1	NCBI:RefSeq	36.1	CGCAGTTGGTCAGTTCAGCCAGGGTCGCATGCATAAAATACCAGTTACAA	42963603	+	PSA; MP100;	NM_006310.2	GI:15451906	puromycin-sensitive aminopeptidase; metalloproteinase MP100; go_component: nucleus; go_component: cytosol; go_function: zinc ion binding; go_function: metal ion binding; go_function: metallopeptidase activity; go_function: aminopeptidase activity; go_function: membrane alanyl aminopeptidase activity; go_process: proteolysis	aminopeptidase puromycin sensitive	405	TRUE	17:42962675-42964326	-5.42908	-5.46398	-5.38613	-0.0778516	0.0931436	0.0838265	1.11115	0.267852	0.461162	-6.12154	-6.26837	-5.9747	-0.293667	0.00443828		-0.00012165	0.00243099	-0.0500413	0.960141	0.00252599	0.00750638	0.336513	0.736984	10.846	8.63227	2.21369	6.41858	black	Meth1
cg00725635	B3GALT2	1	191.422	8707	-	36.1	NCBI:RefSeq	36.1	AGCTTCTCCCTACCTTAGGTTTTTAGTCAAAATGAATGCAAACAATCACG	191422347	-	GLCT2; BETA3GALT2; beta3Gal-T2;	NM_003783.2	GI:15451871	beta-3-galt2; go_component: membrane; go_component: Golgi stack; go_component: integral to membrane; go_function: manganese ion binding; go_function: galactosyltransferase activity; go_function: transferase activity; transferring glycosyl groups; go_function: UDP-galactose beta-N-acetylglucosamine beta-1;3-galactosyltransferase activity; go_process: protein amino acid glycosylation	UDP-Gal:betaGlcNAc beta 1;3-galactosyltransferase 2	82	FALSE		-3.8047	-3.77494	-3.84132	0.0663821	-0.045705	0.057182	-0.79929	0.42508	0.615043	-3.55527	-3.33753	-3.77302	0.435495	0.0469309		-0.00021621	0.00163302	-0.132399	0.894806	0.00329278	0.00510701	0.644756	0.520133	10.4772	2.44573	8.03143	-5.5857	purple	Meth8
cg00728317	MT1F	16	55.2495	4494	+	36.1	NCBI:RefSeq	36.1	AATACGACCTTCTCAAACCCAGGAACACTCTCTATGGTGTCTGGGAATCG	55249356	+	MT1; MGC32732;	NM_005949.1	GI:28866946	go_component: cytoplasm; go_function: zinc ion binding; go_function: metal ion binding; go_function: copper ion binding; go_function: cadmium ion binding; go_process: biological process unknown	metallothionein 1F	178	TRUE	16:55248970-55249632	-3.54378	-3.62137	-3.44828	-0.17309	0.180326	0.0595126	3.03004	0.0027715	0.0229787	-4.16791	-4.23366	-4.10217	-0.131483	0.0169655	Yes	-0.00106047	0.00173572	-0.610967	0.541937	0.000738936	0.00535487	0.137993	0.890443	14.0031	11.1452	2.85785	8.28738	black	Meth1
cg00728398	C1orf149	1	37.7533	64769	-	36.1	NCBI:RefSeq	36.1	ACTTCAGTGAATGACTTTCACTATCCACCGAATTGCCTGCGTCAGAAACG	37752951	-	Eaf6; FLJ11730; CDABP0189; NY-SAR-91; RP3-423B22.2;	NM_022756.3	GI:40255019	sarcoma antigen NY-SAR-91	hypothetical protein LOC64769	335	TRUE	1:37751928-37753519	-6.44966	-6.48265	-6.40906	-0.0735952	0.0661598	0.0798145	0.82892	0.408148	0.600158	-8.08011	-8.09572	-8.06449	-0.0312319	0.0611395		0.00136655	0.00228649	0.597665	0.550761	0.00224907	0.00716593	0.313855	0.754095	4.21267	2.93124	1.28143	1.64981	black	Meth1
cg00728602	C6orf27	6	31.8529	80737	-	36.1	NCBI:RefSeq	36.1	CGTCACAGGGCACTTAGGTCAGAGTTATAATTAACCGAGGCTCAGCAGAG	31852535	-	G7c; NG37;	NM_025258.1	GI:13376861	go_component: cellular component unknown; go_function: molecular function unknown; go_process: biological process unknown	NG37 protein	371	FALSE		-4.9082	-4.92398	-4.88878	-0.0351952	0.00641421	0.0757427	0.0846842	0.932598	0.964539	-6.59033	-6.68666	-6.49401	-0.192651	0.0346175		0.000685743	0.00220275	0.311313	0.755897	0.000985085	0.00682126	0.144414	0.88538	2.41028	1.93548	0.474804	1.46067	black	Meth1
cg00729275	C18orf16	18	22.6991	147429	+	36.1	NCBI:RefSeq	36.1	CGCTAGGGTGAGCCCTCATAAGGCCAGAGATATGTATATGCTGCCAGCAA	22699270	+	FLJ30507;	NM_153010.3	GI:30410025	synonym: FLJ30507	hypothetical protein LOC147429	138	FALSE		2.33979	2.29531	2.39454	-0.0992376	0.0956271	0.0631591	1.51407	0.131603	0.295183	-1.65954	-1.44116	-1.87793	0.436767	0.153817		-0.00207576	0.00184011	-1.12806	0.260687	-0.00087352	0.00565312	-0.15452	0.877421	112.666	60.5699	52.0964	8.47348	greenyellow	Meth2
cg00729541	FAM73B	9	130.838	84895	+	36.1	NCBI:RefSeq	36.1	CGAGGGCTCAGCCTGCTTTGGCGTACTCCAAGAAAGCCCCTTGGAGGTCT	130839074	+	C9orf54; FLJ00199; FLJ14596;	NM_032809.2	GI:19923651	synonyms: C9orf54; FLJ00199; FLJ14596	hypothetical protein LOC84895	676	TRUE	9:130838221-130839507	-4.90993	-4.98736	-4.81464	-0.172715	0.155484	0.0498107	3.12151	0.00206849	0.0189	-4.89562	-5.04109	-4.75016	-0.290936	5.95818e-08	Yes	0.000115075	0.0014561	0.0790298	0.93709	0.00428089	0.00457689	0.935328	0.351219	10.365	7.69626	2.66873	5.02753	black	Meth1
cg00730260	FLJ32894	12	24.6282	144360	-	36.1	NCBI:RefSeq	36.1	CTCAATGACTGGCTGCTTTACCTTCTTCTTGGACTTCATCTTTTTCTTCG	24628369	-	MGC129798; MGC129799;	NM_144667.1	GI:21389550	synonyms: MGC129798; MGC129799	hypothetical protein LOC144360	214	FALSE		3.18281	3.14338	3.23132	-0.0879386	0.106018	0.0487746	2.17364	0.030919	0.114838	2.9668	2.94435	2.98925	-0.0448915	0.0374033		-0.0019291	0.00141939	-1.35911	0.175689	0.000767987	0.00457402	0.167902	0.866901	58.812	52.9048	5.90725	46.9975	brown	Meth4
cg00731459	HDAC4	2	239.988	9759	-	36.1	NCBI:RefSeq	36.1	CGCCCCACCCTCTAGAATTGGCAGCTCCAGCAGCCAATGAGGTCCAGGAC	239987580	-	HD4; HDACA; HA6116; HDAC-A; KIAA0288;	NM_006037.2	GI:13259519	histone deacetylase A; go_component: nucleus; go_component: cytoplasm; go_component: histone deacetylase complex; go_function: hydrolase activity; go_function: histone deacetylase activity; go_function: transcription factor binding; go_function: transcriptional repressor activity; go_process: cell cycle; go_process: development; go_process: transcription; go_process: inflammatory response; go_pro…	histone deacetylase 4	448	TRUE	2:239986581-239988985	-5.24508	-5.19861	-5.30226	0.103649	-0.133215	0.0667477	-1.9958	0.0473263	0.151702	-6.08781	-6.10246	-6.07315	-0.0293104	0.969191		0.000315099	0.00193513	0.162831	0.870821	-0.00908843	0.00597776	-1.52037	0.130656	3.0716	0.994964	2.07664	-1.08167	magenta	Meth7
[truncated: 20,042 more rows]
